# Supplementary material for: Hypothalamic TrkB.FL overexpression improves metabolic outcomes in the BTBR mouse model of autism
Source: PLoS One. 2023 Mar 9;18(3):e0282566. doi: 10.1371/journal.pone.0282566 (PMC9997972; doi:10.1371/journal.pone.0282566)
Supplement: S1 Data — (XLSX) [file pone.0282566.s001.xlsx]

## Sheet: Long-term BTBR HFD 
	Group	ID	Body weight wk 0	BW wk 1	BW wk 2	BW wk 3	BW wk 4	BW wk 5	BW wk 6	BW wk 7	BW wk 8	BW wk 9	BW wk 10	BW wk 11	BW wk 12	BW wk 13	BW wk 14	BW wk 15	BW wk 16	BW wk 17	BW wk 18	BW wk 19	BW wk 20	BW wk 21	BW wk 22	BW wk 23	BW wk 24`	BW wk 25	BW wk 26	BW wk 27	BW wk 28
	BTBR AAV-YFP	7-1	9.6	18.4	22.9	25.7	34	28	29.7	34.5	35.5	35	38	39.1	39.7	41.5	42.9	43.5	44.5		42.6	41.5		44	47.4	47.7	47.8	49.9	49.7	50.2	51
		7-2	8.6	17.7	21.9	29.8	32	33.5	35.4	42.1	44.8	44.1	48.1	49.7	51.6	53.9	55.6	56.1	58.7		56.4	54.1		59.4	64.8	66	66	68.1	69	69.7	69.7
		7-3	13.8	25.4	29.1	31.8	25.8	34.5	38.4	39.4	42.2	41.3	45.5	46.2	47.5	49	50.6	51.8	53		50.6	44.4		54.2	58.9	60.2	60.7	62.5	63.3	62.8	62.7
		7-4	9.2	18.9	22.8	25.8	27.4	28.2	31.1	30.5	32.7	31.6	34.6	36	37	37.9	38.6	39.1	41.1		38.3	45.5		40.9	44.7	43.8	44.5	47.5	47.1	52.6	48.7
		7-5	12.5	22.2	25.5	24.8	27.3	26.1	27.6	32.7	34.7	34	36.8	38	39.6	40.1	41.5	42.1	44.1		42.6	60.9		43.7	48.6	49.7	49.4	51.4	52.4	47.6	52.3
	BTBR AAV-TrkB.FL	5-1	16.3	24.6	27.9	30	36.4	32.2	33.1	35.9	36.6	38.9	40.3	42.2	43.1	43.6	43.5	44	46		43.5	44.2		47.4	49	49.1	49.4	50.9	51.8	52.5	52
		5-2	17.2	25.1	28.6	28.6	26.9	31.1	31.5	31.8	32.4	33.4	35.5	37.3	38.7	39.6	40.2	40	41.1		38.8	46.1		42.4	42.7	43.3	43.2	44.7	45.6	47.4	47.7
		5-3	16.2	25.1	27.4	26.5	31.5	27.8	28.6	36.6	37.5	37.8	39.6	40.2	41.5	42.4	43.5	43	44.5		42	40.1		46.5	47.7	47.6	48.7	49.9	51.6	52.2	52.5
		6-1	16.1	23.7	26.2	28.9	31.5	29.4	30.3	35.5	37.1	36.7	38	38.7	41.8	43	44.1	44.8	45		44.1	47		48.9	48.6	48.2	48.9	49.4	50.6	50.8	50.9
		6-2	16.5	25.6	28.1	30.5	30.6	32.1	31.2	35.6	36.6	39.1	38.6	39.8	43.8	43.9	44.3	45.2	45.7		44.8	46.2		50.4	51.4	50.3	50.9	51.7	52.3	52.8	52.9
		6-3	17.3	27.8	30.3	31	31.6	32.2	31.5	36	38.1	36.7	40.9	41	42.6	43.8	43.8	44.2	45.6		44.6	46.1		46.2	47.7	47.8	49	50.6	51.2	51.6	52
	Group	ID	% BW gain wk 0	% BW gain wk 1	% BW gain wk 2	% BW gain wk 3	% BW gain wk 4	% BW gain wk 5	% BW gain wk 6	% BW gain wk 7	% BW gain wk 8	% BW gain wk 9	% BW gain wk 10	% BW gain wk 11	% BW gain wk 12	% BW gain wk 13	% BW gain wk 14	% BW gain wk 15	% BW gain wk 16	% BW gain wk 17	% BW gain wk 18	% BW gain wk 19	% BW gain wk 20	% BW gain wk 21	% BW gain wk 22	% BW gain wk 23	% BW gain wk 24	% BW gain wk 25	% BW gain wk 26	% BW gain wk 27	% BW gain wk 28
	BTBR AAV-YFP	7-1	0	91.6667	138.542	167.708	254.167	191.667	209.375	259.375	269.792	264.583	295.833	307.292	313.542	332.292	346.875	353.125	363.542	-100	343.75	332.292	-100	358.333	393.75	396.875	397.917	419.792	417.708	422.917	431.25
		7-2	0	105.814	154.651	246.512	272.093	289.535	311.628	389.535	420.93	412.791	459.302	477.907	500	526.744	546.512	552.326	582.558	-100	555.814	529.07	-100	590.698	653.488	667.442	667.442	691.86	702.326	710.465	710.465
		7-3	0	84.058	110.87	130.435	86.9565	150	178.261	185.507	205.797	199.275	229.71	234.783	244.203	255.072	266.667	275.362	284.058	-100	266.667	221.739	-100	292.754	326.812	336.232	339.855	352.899	358.696	355.072	354.348
		7-4	0	105.435	147.826	180.435	197.826	206.522	238.043	231.522	255.435	243.478	276.087	291.304	302.174	311.957	319.565	325	346.739	-100	316.304	394.565	-100	344.565	385.87	376.087	383.696	416.304	411.957	471.739	429.348
		7-5	0	77.6	104	98.4	118.4	108.8	120.8	161.6	177.6	172	194.4	204	216.8	220.8	232	236.8	252.8	-100	240.8	387.2	-100	249.6	288.8	297.6	295.2	311.2	319.2	280.8	318.4
	BTBR AAV-TrkB.FL	5-1	0	50.9202	71.1656	84.0491	123.313	97.546	103.067	120.245	124.54	138.65	147.239	158.896	164.417	167.485	166.871	169.939	182.209	-100	166.871	171.166	-100	190.798	200.613	201.227	203.067	212.27	217.791	222.086	219.018
		5-2	0	45.9302	66.2791	66.2791	56.3953	80.814	83.1395	84.8837	88.3721	94.186	106.395	116.86	125	130.233	133.721	132.558	138.953	-100	125.581	168.023	-100	146.512	148.256	151.744	151.163	159.884	165.116	175.581	177.326
		5-3	0	54.9383	69.1358	63.5802	94.4444	71.6049	76.5432	125.926	131.481	133.333	144.444	148.148	156.173	161.728	168.519	165.432	174.691	-100	159.259	147.531	-100	187.037	194.444	193.827	200.617	208.025	218.519	222.222	224.074
		6-1	0	47.205	62.7329	79.5031	95.6522	82.6087	88.1988	120.497	130.435	127.95	136.025	140.373	159.627	167.081	173.913	178.261	179.503	-100	173.913	191.925	-100	203.727	201.863	199.379	203.727	206.832	214.286	215.528	216.149
		6-2	0	55.1515	70.303	84.8485	85.4545	94.5455	89.0909	115.758	121.818	136.97	133.939	141.212	165.455	166.061	168.485	173.939	176.97	-100	171.515	180	-100	205.455	211.515	204.848	208.485	213.333	216.97	220	220.606
		6-3	0	60.6936	75.1445	79.1908	82.659	86.1272	82.0809	108.092	120.231	112.139	136.416	136.994	146.243	153.179	153.179	155.491	163.584	-100	157.803	166.474	-100	167.052	175.723	176.301	183.237	192.486	195.954	198.266	200.578
			Food intake	wk 0	wk 1	wk 2	wk 3	wk 4	wk 5	wk 6	wk 7	wk 8	wk 9	wk 10	wk 11	wk 12	wk 13	wk 14	wk 15	wk 16	wk 17	wk 18	wk 19	wk 20	wk 21	wk 22	wk 23	wk 24	wk 25	wk 26	wk 27	wk 28
	Cage 7 (YFP)	7-1, 7-2, 7-3,7-4,7-5	Remaining		195.7	325.5	239.3	153	163	131	210	225	250	146		188	149	109	109	184			111		0	104		85	95	118	138	113
			Refilled		114.1	239.3		242	245	335	313	336	250	268		255	225	259	259	200		222	218		254	235	208	227	247	266	257
	Cage 5 (TrkB.FL)	5-1, 5-2, 5-3	Remaining		208.9	345.6	294.3	239	185	200	228	244	240	178		223	164	163	163	224			140		98	134		116	144	135	165	199
			Refilled		157.7	294.3		239	255	308	301	300	240	246		223	230	234	234	133		200	242		210	228	199	216	208	234	276
	Cage 6 (TrkB.FL)	6-1, 6-2, 6-3	Remaining		185.7	423.4	369.3	309	160	182	194	202	239	147		190	210	139	139	227			145		104	150		123	152	150	165	199
			Refilled		132.3	369.3		220	246	307	307	320	239	260		280	210	236	236	137		208	247		225	230	197	227	222	235	274
GTT			Time (min)
		BW	0	15	30	60	90	120
YFP	7-1	41.4	101	198	168	149	159	102
	7-2	55	124	202	215	242	225	189
	7-3	49.9	155	216	327	371	332	255
	7-4	38.3	90	169	186	144	137	126
	7-5	41.2	113	199	217	201	190	149
TrkB	5-1	42.1	107	225	239	198	185	125
	5-2	37.8	141	208	260	339	247	271
	6-1	42.3	105	200	179	168	152	116
	6-3	42.5	91	195	269	236	169	150
Cold induced defecation
	Mouse ID	Fecal boli
	ID
YFP	7-1	2
	7-2	4
	7-3	5
	7-4	2
	7-5	3
TrkB	5-1	3
	5-2	2
	5-3	2
	6-1	3
	6-2	3
	6-3	4
Novelty suppressed feeding
	Mouse ID	Body Weight	Food starting weight (g) (including bag)	Food ending weight	Food consumed	Latency to eat (s)
	ID
TrkB	5-1	46.5	5.5497	5.3886	0.1611	53
	5-2	40.1	5.1051	5.0046	0.1005	187
	5-3	45	5.2462	5.0218	0.2244	18
	6-1	45.9	5.0056	4.9371	0.0685	57
	6-2	47.8	5.3996	5.3784	0.0212	96
	6-3	46	5.0075	4.9797	0.0278	407
YFP	7-1	45.6	5.6594	5.5999	0.0595	307
	7-2	62.1	5.0008	4.8603	0.1405	540
	7-3	56.6	5.0348	4.9897	0.0451	249
	7-4	42.6	4.8561	4.8221	0.034	75
	7-5	46.9	5.3835	5.2448	0.1387	30
Session 1	3 Chamber sociability											Social affiliation index
												Time w/ stranger chamber/empty chamber
Group	ID	Time in stranger chamber	Time in M	Time in empty chamber	# entries in stranger chamber	# entries in M	#entries in empty chamber	Contact time w/ stranger	Contact time w/ cup	Contacts w/ stranger	Contacts w/ cup
YFP	7-1	272	123	205	9	19	10	114	111	12	9	1.32683
	7-2	308	80	212	4	10	6	188	76	9	10	1.45283
	7-3	360	106	134	11	18	8	207	43	13	6	2.68657
	7-4	446	50	104	7	12	6	150	27	11	6	4.28846
	7-5	461	56	83	7	11	4	174	17	17	4	5.55422
TrkB.FL	5-1	340	118	148	17	27	11	117	19	13	6	2.2973
	5-2	386	90	124	16	25	10	244	44	19	8	3.1129
	5-3	300	122	178	10	17	8	83	49	12	7	1.68539
	6-1	340	135	125	18	28	11	130	26	18	8	2.72
	6-2	309	121	170	17	32	16	114	31	20	8	1.81765
	6-3	364	103	133	9	13	5	151	51	18	8	2.73684
Session 2
												Social novelty index
Group	ID	Time in familiar chamber	Time in M	Time in novel chamber	# entries in familiar chamber	# entries in M	#entries in stranger chamber	Contact time w/ familiar	Contact time w/ novel	Contacts w/ familiar	Contacts w/ novel	Time w/ novel mouse chamber/familiar mouse chamber
YFP	7-1	35	112	453	4	9	6	11	135	2	9	12.9429
	7-2	208	100	292	8	17	10	42	56	6	10	1.40385
	7-3	111	67	422	9	17	9	39	99	5	9	3.8018
	7-4	132	100	368	9	18	10	13	109	6	11	2.78788
	7-5	476	23	101	3	5	3	134	41	8	4	0.212185
TrkB.FL	5-1	309	84	207	11	23	12	48	45	8	8	0.669903
	5-2	218	88	294	14	25	12	85	111	9	11	1.34862
	5-3	555	11	34	2	2	1	73	18	7	2	0.0612613
	6-1	133	111	356	10	22	13	18	59	7	9	2.67669
	6-2	225	73	302	14	29	16	43	42	10	11	1.34222
	6-3	156	74	370	7	17	11	47	72	7	13	2.37179
Open field test
Center											Periphery
	ID	Times	Duration(Second)	Duration %	Dist(mm) (center)	Dist(periph)	Total distance	Center/total distance				ID	Times	Duration(Second)	Duration %	Latency(Second)	Dist(mm)
YFP	7-1	13	92.63	15.5	901.06	3873.47	4774.53	0.188722			YFP	7-1	18	480.87	80.6	69.23	3873.47
	7-2	22	82.1	13.7	801.78	4058.37	4860.15	0.16497				7-2	20	461.97	77.4	2.43	4058.37
	7-3	31	47.27	7.9	1477.05	7942.22	9419.27	0.156812				7-3	49	492.3	82.5	4.97	7942.22
	7-4	37	109.83	18.4	2720.08	6053.97	8774.05	0.310014				7-4	43	426.73	71.5	15.6	6053.97
	7-5	34	108.63	18.2	2236.81	8443.54	10680.4	0.209432				7-5	48	424.5	71.1	31.43	8443.54
TrkB	5-1	32	125.37	21	2003.67	5803.11	7806.78	0.256658			TrkB	5-1	36	421.53	70.7	7.53	5803.11
	5-2	43	54.6	9.2	1451.18	8051.08	9502.26	0.152719				5-2	44	479.17	80.4	1.6	8051.08
	5-3	15	55.1	9.2	656.3	4956.39	5612.69	0.116931				5-3	22	510.2	85.5	13.23	4956.39
	6-1	14	32.9	5.5	835.2	6015.66	6850.86	0.121912				6-1	19	534.73	89.7	13.13	6015.66
	6-2	36	82.33	13.8	2174.46	11865.9	14040.4	0.154872				6-2	47	455.57	76.3	0.4	11865.9
	6-3	22	57.03	9.6	1443.96	7336.65	8780.61	0.164449				6-3	33	507.47	85.1	7.17	7336.65
Sacrifice
	ID	BW (g)	BW % of original weight	Liver (g)	Liver % of BW	iWAT	iWAT % of BW	gWAT	gWAT % of BW	rWAT	rWAT % of BW	BAT	BAT % of BW
YFP	7-1	51	5.3125	3.5337	0.0692882	1.8086	0.0354627	0.9569	0.0187627	0.4091	0.00802157	0.222	0.00435294
	7-2	69.7	8.10465	6.6321	0.0951521	3.1872	0.0457274	1.3245	0.0190029	0.5767	0.00827403	0.3635	0.00521521
	7-3	62.7	4.54348	5.7412	0.0915662	2.9432	0.046941	1.3711	0.0218676	0.5586	0.00890909	0.155	0.00247209
	7-4	48.7	5.29348	3.5049	0.0719692	1.9022	0.0390595	1.014	0.0208214	0.4077	0.00837166	0.237	0.00486653
	7-5	52.3	4.184	3.882	0.0742256	2.1276	0.0406807	1.2171	0.0232715	0.5004	0.00956788	0.1989	0.00380306
TrkB	5-1	52	3.19018	2.6013	0.050025	2.4989	0.0480558	1.1433	0.0219865	0.3967	0.00762885	0.3902	0.00750385
	5-2	47.7	2.77326	2.8677	0.0601195	1.4817	0.0310629	0.9415	0.0197379	0.5261	0.0110294	0.304	0.00637317
	5-3	52.5	3.24074	3.7193	0.0708438	1.7569	0.0334648	0.9481	0.018059	0.4275	0.00814286	0.3172	0.0060419
	6-1	50.9	3.16149	2.9297	0.057558	1.7602	0.0345815	0.7481	0.0146974	0.3624	0.00711984	0.2984	0.00586248
	6-2	52.9	3.20606	3.1551	0.0596427	1.8006	0.0340378	0.9106	0.0172136	0.4099	0.00774858	0.4005	0.00757089
	6-3	52	3.00578	3.3058	0.0635731	1.8611	0.0357904	1.036	0.0199231	0.4207	0.00809038	0.3872	0.00744615
	Hypothalamus qPCR
		Sample Name	Hprt			Crh	delta Ct	delta delta			Npy	delta Ct	delta delta			Pomc	delta Ct	delta delta			H2Ab1	delta Ct	delta delta			IL1b	delta Ct	delta delta			Apoe	delta Ct	delta delta
	YFP	7-1	22.9351		7-1	28.2203	5.28521	1.83628		7-1	27.414	4.47884	1.44918		7-1	22.823	-0.112186	2.00571		7-1	30.8217	7.88653	1.40207		7-1	34.2698	11.3347	3.80454		7-1	20.0716	-2.86349	1.85767
		7-2	21.9802		7-2	28.2799	6.29966	0.90899		7-2	26.9637	4.9835	1.02142		7-2	22.0807	0.100439	1.73086		7-2	28.7653	6.78505	3.00849		7-2	36.103	14.1227	0.550823		7-2	19.9296	-2.05064	1.05749
		7-3	21.7388		7-3	27.8341	6.09527	1.04734		7-3	27.6786	5.93985	0.526401		7-3	22.7813	1.04251	0.900885		7-3	31.2589	9.52015	0.451856		7-3	34.6404	12.9016	1.2841		7-3	19.9462	-1.79257	0.884278
		7-4	22.5251		7-4	28.9704	6.44535	0.821683		7-4	26.9063	4.38118	1.55068		7-4	23.2561	0.731043	1.11797		7-4	31.2946	8.76952	0.760262		7-4	Undetermined				7-4	20.8806	-1.6445	0.798023
		7-5	22.2834		7-5	28.9688	6.68541	0.695725		7-5	27.5704	5.28702	0.827631		7-5	24.9813	2.69785	0.285999		7-5	31.1926	8.90919	0.690112		7-5	36.9738	14.6904	0.371643		7-5	20.7806	-1.50283	0.723381
	TrkBFL	5-1	21.6459		5-1	27.0078	5.36188	1.74125		5-1	26.7795	5.1336	0.920496		5-1	22.9593	1.3134	0.746663		5-1	28.9572	7.31129	2.08898		5-1	33.0625	11.4166	3.59458		5-1	19.5568	-2.08912	1.08608
		5-2	21.5218		5-2	26.9173	5.39552	1.70111		5-2	25.9527	4.43096	1.49809		5-2	22.0501	0.528349	1.28662		5-2	27.8045	6.28269	4.2616		5-2	32.6935	11.1717	4.25958		5-2	19.6058	-1.91599	0.963257
		5-3	21.4152		5-3	26.971	5.55571	1.52234		5-3	27.7215	6.30623	0.408342		5-3	22.955	1.53977	0.638234		5-3	29.3432	7.92797	1.36237		5-3	33.7521	12.3369	1.89937		5-3	19.7336	-1.6816	0.818811
		6-1	21.786		6-1	28.0839	6.29785	0.910132		6-1	26.3956	4.60958	1.32363		6-1	22.8078	1.02178	0.913925		6-1	30.0813	8.29522	1.05619		6-1	35.0238	13.2378	1.01722		6-1	19.9709	-1.81511	0.898199
		6-2	21.5051		6-2	26.8324	5.32729	1.78349		6-2	26.9738	5.46873	0.729689		6-2	22.9042	1.39909	0.703607		6-2	30.8016	9.29645	0.527645		6-2	34.8005	13.2954	0.977388		6-2	19.8189	-1.68622	0.821436
		6-3	22.157		6-3	27.7478	5.59085	1.48571		6-3	27.0715	4.91451	1.07145		6-3	22.9992	0.842186	1.03508		6-3	30.2801	8.12307	1.19005		6-3	35.0472	12.8902	1.29431		6-3	20.2024	-1.95457	0.989362
		Sample Name	Hprt			Tnf	delta Ct	delta delta			IL33	delta Ct	delta delta
	YFP	7-1	18.3674		7-1	35.1831	16.8158	1.18036		7-1	23.6445	5.27717	1.27114
		7-2	18.2518		7-2	34.8755	16.6238	1.3484		7-2	23.6696	5.41786	1.15304
		7-3	18.1994		7-3	35.1779	16.9785	1.05444		7-3	23.5283	5.32896	1.22633
		7-4	18.7559		7-4	36.8626	18.1067	0.482402		7-4	24.8078	6.05196	0.742952
		7-5	18.5174		7-5	35.2681	16.7507	1.23484		7-5	24.558	6.04063	0.748811
	TrkBFL	5-1	18.1443		5-1	33.9256	15.7813	2.41776		5-1	22.7646	4.62037	2.00407
		5-2	17.827		5-2	34.3132	16.4862	1.48333		5-2	23.5316	5.70459	0.945211
		5-3	17.8441		5-3	36.8232	18.979	0.263515		5-3	23.2547	5.41054	1.15891
		6-1	18.009		6-1	36.9698	18.9608	0.266864		6-1	23.6586	5.64964	0.98191
		6-2	17.5953		6-2	35.7835	18.1883	0.455883		6-2	23.4075	5.81227	0.877235
		6-3	18.634		6-3	35.896	17.2621	0.866298		6-3	23.7091	5.0751	1.46226
			Hprt1			TrkBFL	delta Ct	delta delta
	YFP	7-1	22.9597		7-1	24.7467	1.78693	1.02692
		7-2	22.825		7-2	24.3964	1.57148	1.19232
		7-3	22.6707		7-3	24.6549	1.98419	0.895683
		7-4	23.2061		7-4	25.0109	1.80485	1.01424
		7-5	23.1303		7-5	25.1091	1.9788	0.899034
	TrkBFL	5-1	22.1564		5-1	21.8249	-0.331453	4.45895
		5-2	21.9322		5-2	22.4059	0.47365	2.55195
		5-3	21.931		5-3	21.9497	0.0186615	3.49814
		6-1	22.0457		6-1	23.3333	1.28761	1.45159
		6-2	21.727		6-2	23.0215	1.29446	1.44472
		6-3	23.1631		6-3	23.2181	0.055006	3.41112
			Hprt1	BDNF	delta Ct	delta delta			TrkB T1	delta Ct	delta delta
	YFP	7-1	18.9602	22.4458	3.48559	1.03224		7-1	16.8586	-2.10162	1.65652
		7-2	18.706	22.1517	3.44566	1.0612		7-2	16.7847	-1.92128	1.46187
		7-3	18.4979	22.401	3.90308	0.772859		7-3	17.765	-0.732954	0.641488
		7-4	18.8412	22.4183	3.5771	0.968792		7-4	18.0367	-0.804457	0.674082
		7-5	19.1939	22.4392	3.24537	1.21924		7-5	17.8869	-1.307	0.954982
	TrkB	5-1	18.586	21.9353	3.34929	1.13451		5-1	16.436	-2.15001	1.71303
		5-2	18.2988	21.3902	3.09137	1.35659		5-2	16.4489	-1.84995	1.39136
		5-3	18.3583	21.6637	3.30547	1.16949		5-3	17.0062	-1.35208	0.985287
		6-1	18.7565	21.7864	3.0299	1.41564		6-1	17.3869	-1.36966	0.997372
		6-2	18.1499	21.8194	3.6695	0.908691		6-2	16.899	-1.25083	0.918509
		6-3	19.0008	22.3129	3.31207	1.16416		6-3	17.7555	-1.24532	0.915011

## Sheet: Long-term BTBR NCD
	Group	ID	BW wk 0	BW wk 1	BW wk 2	BW wk 3	BW wk 4	BW wk 5	BW wk 6	BW wk 7	BW wk 8	BW wk 9	BW wk 10	BW wk 11	BW wk 12	BW wk 13	BW wk 14	BW wk 15	BW wk 16	BW wk 17	BW wk 18	BW wk 19	BW wk 20	BW wk 21	BW wk 22
	YFP1	1	37.4	38.1	39.5	40.6	40.7	41.4	42.9	44.4		45.6	45.6	45.7	44.9	45.4	46.9	47.3	48.4	47.8	48.6	47.9	46.1	48.3	47.7
	(1-4)	2	39.5	38.8	40.4	40.5	41.8	42.1	42.5	43.1		42.9	42.9	44.8	44.7	45.4	43.4	46.3	46.8	46.1	48.4	48.3	46.3	46.8	46.4
		3	40.7	41.9	42.7	42.4	44	44.4	44.4	46.2		46.3	44.6	45.4	45.3	45.8	46.9	45.5	47.1	47.3	47.4	47.8	47.6	47.6	47.1
	YFP2	1	32.5	34	35	35.8	36.6	36.9	38	37.5		36.9	38.1	38.4	37.8	39	40.9	40.9	41.3	39.3	40	41.3	40.2	39.7	39.2
	(10-14)	2	34	35.2	36.1	36.1	38.2	38.4	39.2	40.3		40.7	41.8	42	41.6	42.9	41.3	42.8	43.5	40.5	41.3	42.8	40.9	41.3	42
		3	36	36.3	37.1	38.3	39.3	39.3	39.4	39.8		39.8	40.4	40.8	40.3	42.1	43.8	40.9	41.9	40.2	41.2	41.9	40.2	40.3	40.6
		4	33.6	35.5	37.6	38.3	40	40.6	41.3	42.1		41.5	42.3	42.2	41.6	39.8	41.2	43.9	44.3	43.1	43.8	44.2	44	44.4	43.8
		5	32.7	33.7	34.9	37.2	37	36.8	38	39.1		39.3	39.3	40.7	40.2	42	42.9	43.2	42.6	40	41.6	41.8	40.4	41.2	41
	TrkB1	1	33	33.3	33.3	33.9	35.8	35	34.9	36		35.5	34.9	35.5	34.9	35.6	36.3	37.2	36.6	36.2	37.3	36.4	36.2	35.8	35.5
	(5-9)	2	26.2	26.9	27.6	27.7	28.1	28.2	28.2	28.8		28.8	28.3	28.8	28.7	28.9	28.3	29.5	29.2	29	29.5	29.1	30.3	29.4	29.3
		3	27.2	27.2	26.9	26.8	27.2	27.2	27	27.2		28.1	27.4	27.6	27.5	27.7	28.3	28.1	28.6	29.5	28.8	28.7	29.7	29	29.3
		4	40	40.2	41.2	41.5	42	41.4	41.4	41.4		42.2	41.5	42.5	42.1	43.1	43.3	43.6	42.8	41.8	41.7	42	41.5	42.9	42.2
	TrkB2	1	38.4	38.9	39.4	40.7	41.4	40.9	41.9	43.1		43.1	42.8	43.1	42.9	43.9	44.9	45.1	43.8	41	42.4	42.6	40.5	41.7	42
	(15-19)	2	34.2	34.6	34.8	35.6	35.3	35	36	36.8		36.1	36.5	36.1	36.4	36.4	34.8	37.3	37.7	37.5	38.1	38	38.3	37.9	38
		3	31.3	31.2	31.3	32.2	32.9	32.2	32.4	33.4		33.6	33.2	32.7	33.2	33.2	34.3	33.9	34	33.7	34.7	33.8	34.3	34.3	34.1
		4	37.8	37.7	37.8	38.2	39.4	37.8	38.3	39.8		40	39.1	39.4	29.1	39.5	41.2	40.6	39.5	38	40	40.1	39.2	40.3	40.1
	Group	ID	% BW gain wk 0	% BW gain wk 1	% BW gain wk 2	% BW gain wk 3	% BW gain wk 4	% BW gain wk 5	% BW gain wk 6	% BW gain wk 7	% BW gain wk 8	% BW gain wk 9	% BW gain wk 10	% BW gain wk 11	% BW gain wk 12	% BW gain wk 13	% BW gain wk 14	% BW gain wk 15	% BW gain wk 16	% BW gain wk 17	% BW gain wk 18	% BW gain wk 19	% BW gain wk 20	% BW gain wk 21	% BW gain wk 22
	YFP1	1	0	1.87166	5.61497	8.55615	8.82353	10.6952	14.7059	18.7166		21.9251	21.9251	22.1925	20.0535	21.3904	25.4011	26.4706	29.4118	27.8075	29.9465	28.0749	23.262	29.1444	27.5401
	(1-4)	2	0	-1.77215	2.27848	2.53165	5.82278	6.58228	7.59494	9.11392		8.60759	8.60759	13.4177	13.1646	14.9367	9.87342	17.2152	18.481	16.7089	22.5316	22.2785	17.2152	18.481	17.4684
		3	0	2.9484	4.914	4.1769	8.10811	9.09091	9.09091	13.5135		13.7592	9.58231	11.5479	11.3022	12.5307	15.2334	11.7936	15.7248	16.2162	16.4619	17.4447	16.9533	16.9533	15.7248
	YFP2	1	0	4.61538	7.69231	10.1538	12.6154	13.5385	16.9231	15.3846		13.5385	17.2308	18.1538	16.3077	20	25.8462	25.8462	27.0769	20.9231	23.0769	27.0769	23.6923	22.1538	20.6154
	(10-14)	2	0	3.52941	6.17647	6.17647	12.3529	12.9412	15.2941	18.5294		19.7059	22.9412	23.5294	22.3529	26.1765	21.4706	25.8824	27.9412	19.1176	21.4706	25.8824	20.2941	21.4706	23.5294
		3	0	0.833333	3.05556	6.38889	9.16667	9.16667	9.44444	10.5556		10.5556	12.2222	13.3333	11.9444	16.9444	21.6667	13.6111	16.3889	11.6667	14.4444	16.3889	11.6667	11.9444	12.7778
		4	0	5.65476	11.9048	13.9881	19.0476	20.8333	22.9167	25.2976		23.5119	25.8929	25.5952	23.8095	18.4524	22.619	30.6548	31.8452	28.2738	30.3571	31.5476	30.9524	32.1429	30.3571
		5	0	3.0581	6.72783	13.7615	13.1498	12.5382	16.208	19.5719		20.1835	20.1835	24.4648	22.9358	28.4404	31.1927	32.1101	30.2752	22.3242	27.2171	27.8287	23.5474	25.9939	25.3823
	TrkB1	1	0	0.909091	0.909091	2.72727	8.48485	6.06061	5.75758	9.09091		7.57576	5.75758	7.57576	5.75758	7.87879	10	12.7273	10.9091	9.69697	13.0303	10.303	9.69697	8.48485	7.57576
	(5-9)	2	0	2.67176	5.34351	5.72519	7.25191	7.63359	7.63359	9.92366		9.92366	8.01527	9.92366	9.54198	10.3053	8.01527	12.5954	11.4504	10.687	12.5954	11.0687	15.6489	12.2137	11.8321
		3	0	0	-1.10294	-1.47059	0	0	-0.735294	0		3.30882	0.735294	1.47059	1.10294	1.83824	4.04412	3.30882	5.14706	8.45588	5.88235	5.51471	9.19118	6.61765	7.72059
		4	0	0.5	3	3.75	5	3.5	3.5	3.5		5.5	3.75	6.25	5.25	7.75	8.25	9	7	4.5	4.25	5	3.75	7.25	5.5
	TrkB2	1	0	1.30208	2.60417	5.98958	7.8125	6.51042	9.11458	12.2396		12.2396	11.4583	12.2396	11.7188	14.3229	16.9271	17.4479	14.0625	6.77083	10.4167	10.9375	5.46875	8.59375	9.375
	(15-19)	2	0	1.16959	1.75439	4.09357	3.21637	2.33918	5.26316	7.60234		5.55556	6.72515	5.55556	6.43275	6.43275	1.75439	9.06433	10.2339	9.64912	11.4035	11.1111	11.9883	10.8187	11.1111
		3	0	-0.319489	0	2.8754	5.11182	2.8754	3.51438	6.70927		7.34824	6.07029	4.47284	6.07029	6.07029	9.58466	8.30671	8.6262	7.66773	10.8626	7.98722	9.58466	9.58466	8.94569
		4	0	-0.26455	0	1.0582	4.2328	0	1.32275	5.29101		5.82011	3.43915	4.2328	-23.0159	4.49735	8.99471	7.40741	4.49735	0.529101	5.82011	6.08466	3.7037	6.61376	6.08466
		Food Intake
YFP1	YFP 1,2,3	Remaining		252	148	214	173	187	209	184		98	212	311	198	221	243	232	232	250	144	221	363	253
		Refilled	360	252	322	271	293	310	287	298		319	434	311	323	325	326	342	358	250	350	458	363	381
YFP2	YFP 1,2,3,4,5	Remaining		382	220	172	120	129	151	143		29	141	244	54	156	200	178	218	207	166	193	326	161
		Refilled	365	382	319	267	290	299	284	325		266	389	244	303	327	318	376	340	330	364	471	326	319
TrkB1	Trkb 1,2,3,4	Remaining		249	139	207	158	168	188	187		85	156	272	145	212	228	229	247	234	120	205	305	190
		Refilled	352	249	320	274	293	299	297	305		286	399	272	319	326	329	366	349	234	326	426	305	407
TrkB2	Trkb 1,2,3,4	Remaining		319	199		271	151	159	176		67	126	279	144	205	239	227	212	237	184	43	184	221
		Refilled		319	318		271	281	289	305		305	407	279	324	335	343	335	351	333	357	308	373	303
GTT			Time
		BW	0	15	30	60	90	120
YFP1	1	43.3	81	169	176	202	190	153
	2	44.5	94	197	208	181	151	152
	3	44.3	104	243	227	194	177	153
YFP2	1	37.5	84	194	211	199	162	147
	2	38.8	88	152	183	183	167	150
	3	38.4	92	204	197	163	137	132
	4	40.8	76	153	127	121	101	109
	5	38.1	82	196	204	180	126	124
TrkB1	1	33.8	95	205	103	116	121	119
	2	26.6	80	164	181	154	132	121
	3	26	87	198	188	138	118	117
	4	38.4	101	164	147	133	134	127
TrkB2	1	38.6	94	197	190	157	137	120
	2	34.5	81	197	178	148	129	119
	3	31	72	196	170	143	103	100
	4	35.9	82	160	177	136	119	113
Open Field test
Center						Periphery
	ID	Entries	Duration (s)	Dist (mm)			ID	Entries	Duration (s)	Latency (s)	Dist (mm)
YFP1	1	20	48.6	1358.22		YFP1	1	28	530	15.4	10105.8
	2	10	104.17	1007.44			2	16	478.57	24.6	4383.6
	3	28	40.2	1359.36			3	37	516.2	12.97	9152.71
YFP2	1	22	107.3	1632.91		YFP2	1	37	458.03	18.87	6767.28
	2	14	32.77	414.62			2	16	550.3	8.7	4469.98
	3	26	71.37	1322.82			3	33	458.33	3.87	7619.11
	4	26	128.37	1798.73			4	26	424	11.37	4478.04
	5	10	35.6	608.76			5	24	528.03	13.57	7213.41
TrkB1	1	46	99.53	2198.38		TrkB1	1	35	450.03	2.87	10272.3
	2	27	28.47	1229.42			2	36	547.27	5.4	11665.6
	3	31	94.87	1723.53			3	39	465.43	16.2	6258.63
	4	21	94.93	1057.33			4	26	476.27	23.83	6276.07
TrkB2	1	9	96.67	480.81		TrkB2	1	15	458.17	18.8	2765.93
	2	16	33.17	837.16			2	22	550.5	11.13	5936.27
	3	7	21.67	422.11			3	12	569.3	9.73	5472.4
	4	17	78.73	761.31			4	13	491	19.2	8007.47
echoMRI
Group	ID	Fat	Lean	BW	Fat / BW	Lean / BW		FreeWater	TotalWater
YFP1	Ctrl 1 1	10.04	31.23	41.4	24.2512	75.4348		0.25	26.43
	1 1	10.15	30.87	41.4	24.5169	74.5652		0.2	26.93
	1 2	9.75	30.55	42.1	23.1591	72.5653		0.21	26.2
	1 2	9.65	30.52	42.1	22.9216	72.4941		0.24	26.35
	1 3	13.11	30.2	44.4	29.527	68.018		0.09	25.74
	1 3	13.19	30.11	44.4	29.7072	67.8153		0.16	25.33
YFP2	2 1	9.07	26.49	36.9	24.5799	71.7886		0.06	21.85
	2 1	9.95	25.87	36.9	26.9648	70.1084		0.12	22.8
	2 2	10.43	27.3	38.4	27.1615	71.0938		0.25	23.72
	2 2	10.14	27.42	38.4	26.4063	71.4062		0.42	23.41
	2 3	11.11	26.95	39.3	28.2697	68.5751		0.43	22.71
	2 3	11.41	26.06	39.3	29.0331	66.3104		0.19	21.64
	2 4	11.55	27.67	40.6	28.4483	68.1527		0.1	23.33
	2 4	12.12	27.31	40.6	29.8522	67.266		0	22.56
	2 5	9.37	26.04	36.8	25.462	70.7609		0.3	21.75
	2 5	9.63	25.96	36.8	26.1685	70.5435		0.15	22.16
Group	Label	Fat	Lean	BW	Fat / BW	Lean / BW		FreeWater	TotalWater
TrkB1	TrkB 1 1	9.12	24.64	35	26.0571	70.4		0.26	21.6
	1 1	9.28	24.31	35	26.5143	69.4571		0.25	21.26
	1 2	5	22.28	28.2	17.7305	79.0071		0.21	19.61
	1 2	4.89	22.5	28.2	17.3404	79.7872		0.2	19.45
	1 3	3.58	22.2	27.2	13.1618	81.6176		0.1	19.18
	1 3	3.48	22.28	27.2	12.7941	81.9118		0.06	19.32
	1 4	10.1	29.84	41.4	24.3961	72.0773		0.39	25.36
	1 4	10.05	29.63	41.4	24.2754	71.57		0.2	26.16
TrkB2	2 1	10.28	29.45	40.9	25.1345	72.0049		0.1	24.43
	2 1	10.64	28.74	40.9	26.0147	70.2689		0.38	24.17
	2 2	6.49	27.07	35	18.5429	77.3429		0.09	23.21
	2 2	6.65	26.71	35	19	76.3143		0.25	23.38
	2 3	6.98	23.67	32.2	21.677	73.5093		0.35	20.34
	2 3	6.36	24.22	32.2	19.7516	75.2174		0.35	23.37
	2 4	8.64	27.75	37.8	22.8571	73.4127		0	24.02
	2 4	8.62	27.28	37.8	22.8042	72.1693		0.16	23.55
Sacrifice
	ID	BW	% of original BW	Liver	% of BW	Pancreas	% of BW	Gastroc	% of BW	iWAT	% of BW	gWAT	% of BW	rWAT	% of BW	BAT	% of BW
TrkB1	1	35.5	1.07576	1.6565	0.046662	0.2953	0.00831831	0.264	0.00743662	0.6723	0.018938	0.7454	0.0209972	0.2295	0.00646479	0.1503	0.0042338
	2	29.3	1.11832	1.4861	0.0507201	0.26	0.00887372	0.2299	0.00784642	0.3968	0.0135427	0.4811	0.0164198	0.124	0.00423208	0.1206	0.00411604
	*3	29.3	1.07721							0.3126	0.0106689	0.2949	0.0100648	0.089	0.00303754	0.176	0.00600683
	4	42.2	1.055	2.1257	0.050372	0.3797	0.00899763	0.2832	0.0067109	0.8594	0.0203649	0.628	0.0148815	0.2106	0.00499052	0.184	0.00436019
TrkB2	1	42	1.09375	2.1367	0.0508738	0.3346	0.00796667	0.3199	0.00761667	0.6578	0.0156619	0.762	0.0181429	0.2991	0.00712143	0.3066	0.0073
	2	38	1.11111	1.7942	0.0472158	0.3419	0.00899737	0.2822	0.00742632	0.5595	0.0147237	0.8071	0.0212395	0.2275	0.00598684	0.189	0.00497368
	3	34.1	1.08946	1.8026	0.0528622	0.2822	0.00827566	0.2666	0.00781818	0.3712	0.0108856	0.5662	0.0166041	0.1624	0.00476246	0.1754	0.0051437
	*4	40.1	1.06085							0.5371	0.013394	0.9403	0.0234489	0.2784	0.00694264	0.1891	0.00471571
YFP1	1	47.7	1.2754	2.4863	0.0521237	0.4187	0.00877778	0.2852	0.00597904	1.2385	0.0259644	0.9803	0.0205514	0.2829	0.00593082	0.204	0.00427673
	*2	46.4	1.17468							0.9718	0.020944	1.1112	0.0239483	0.1653	0.0035625	0.3269	0.00704526
	3	47.1	1.15725	2.3323	0.049518	0.3682	0.00781741	0.2853	0.00605732	1.071	0.0227389	1.1598	0.0246242	0.3557	0.00755202	0.2493	0.00529299
YFP2	1	39.2	1.20615	1.8343	0.0467934	0.3767	0.00960969	0.2518	0.00642347	0.6996	0.0178469	0.6691	0.0170689	0.1988	0.00507143	0.2587	0.00659949
	*2	42	1.23529							0.7939	0.0189024	0.8701	0.0207167	0.2719	0.00647381	0.3642	0.00867143
	3	40.6	1.12778	1.8845	0.0464163	0.3153	0.00776601	0.2764	0.00680788	0.805	0.0198276	0.8377	0.020633	0.2897	0.00713547	0.3158	0.00777833
	4	43.8	1.30357	1.9794	0.0451918	0.3101	0.00707991	0.2836	0.00647489	0.8956	0.0204475	0.8351	0.0190662	0.2564	0.00585388	0.2502	0.00571233
	5	41	1.25382	1.9726	0.0481122	0.3126		0.257	0.00626829	0.7436	0.0181366	0.6757	0.0164805	0.2357	0.00574878	0.1805	0.00440244
*perfused
Hypothalamus qPCR
		Sample Name	Hprt1	Bdnf	delta Ct	delta delta		TrkB FL	delta Ct	delta delta		Crh	delta Ct	delta delta		Insr	delta Ct	delta delta		Obrb				Npy				Pomc
	YFP	1-3	21.3809	25.7915	4.41063	1.09837		24.8213	3.44039	1.00251		27.9703	6.5894	0.729814		27.7518	6.37091	0.940232		28.8023	7.42146	1.30364		25.8157	4.43485	1.14167		22.3632	0.98229	1.41491
		2-1	22.0604	26.6087	4.54832	0.998397		25.4993	3.43892	1.00353		28.5211	6.46074	0.797887		27.9171	5.85669	1.34286		29.8287	7.76835	1.02502		26.9491	4.88875	0.833495		23.7323	1.6719	0.877277
		2-3	20.9984	25.5855	4.58717	0.971864		24.111	3.11261	1.25823		27.239	6.24063	0.929398		27.149	6.15063	1.09533		28.7116	7.71324	1.06493		25.2383	4.23998	1.30679		22.5879	1.58954	0.928813
		2-4	21.2906	26.0219	4.73133	0.879449		24.9594	3.66878	0.855726		27.4787	6.18815	0.963832		27.8132	6.52267	0.846355		29.1437	7.85309	0.966548		26.2261	4.93548	0.806934		22.866	1.5754	0.937961
		2-5	21.1013	25.5543	4.45295	1.06663		24.6581	3.5568	0.924793		26.2984	5.19706	1.91579		27.6113	6.50999	0.853824		29.3646	8.26324	0.727368		25.7346	4.63331	0.994946		22.6992	1.59782	0.923497
	TrkBFL	1-1	21.2316	25.1748	3.94322	1.51864		22.9532	1.72153	3.3		27.5601	6.32851	0.874474		27.4603	6.22868	1.03765		28.2769	7.04527	1.692		25.3069	4.07529	1.46481		22.1862	0.954607	1.44232
		1-2	21.5943	25.8099	4.21558	1.25738		22.9712	1.37685	4.19059		28.1911	6.59679	0.726087		27.769	6.17467	1.07723		28.924	7.32963	1.38931		25.4448	3.85044	1.71186		22.3453	0.750925	1.66103
		1-4	21.617	26.1005	4.4835	1.04428		22.3282	0.711136	6.64774		27.8261	6.20906	0.949963		27.6266	6.00956	1.20785		29.0982	7.48115	1.2508		25.8329	4.21588	1.3288		22.3672	0.75013	1.66194
		2-1	22.1781	26.731	4.55286	0.995257		24.9701	2.79199	1.57135		28.167	5.9889	1.10657		28.2613	6.08315	1.14778		29.9251	7.74691	1.04037		26.6323	4.45415	1.12651		22.9591	0.78097	1.62679
		2-2	21.8194	26.4376	4.61822	0.951172		22.4782	0.658834	6.89316		27.5898	5.77041	1.28752		28.1253	6.30592	0.983554		29.5388	7.71944	1.06036		25.4691	3.64977	1.96732		22.7092	0.889832	1.50856
		2-3	21.9287	26.2285	4.2998	1.18608		21.8968	-0.0319023	11.1263		27.7764	5.84767	1.22038		28.0465	6.11773	1.1206		29.5204	7.59167	1.15856		25.8112	3.88245	1.67429		22.8014	0.87269	1.52659
		Sample Name	Hprt1	Mc4r	delta Ct	delta delta		Vgf	delta Ct	delta delta		Ccl2	delta Ct	delta delta		H2Ab1	delta Ct	delta delta		Il1b				Il33				Tnfa
	YFP	1-3	21.5471	29.7304	8.18337	1.16848		31.6945	10.1475	0.685172		31.4766	9.9295	0.945732		25.9082	4.36113	3.3078		33.8396	12.2925	1.35609		25.3332	3.78612	0.937491		33.911	12.3639	0.812288
		2-1	22.1344	30.948	8.81357	0.75494		31.3706	9.23617	1.28862		31.4815	9.34712	1.41606		28.8301	6.69567	0.655801		34.9598	12.8253	0.937344		25.3828	3.24838	1.36096		33.4797	11.3453	1.64567
		2-3	21.0301	29.4352	8.40513	1.00199		30.0908	9.0607	1.45529		29.9433	8.91324	1.91289		26.0239	4.99383	2.13343		33.022	11.9919	1.67027		24.8809	3.85082	0.896381		32.4484	11.4183	1.5645
		2-4	21.4451	29.8677	8.42261	0.989927		31.2466	9.80149	0.870856		31.8076	10.3625	0.700516		28.6216	7.17652	0.469919		34.1648	12.7196	1.0086		25.2103	3.76517	0.951205		33.8131	12.3679	0.810033
		2-5	21.1176	29.3322	8.2146	1.14346		30.8812	9.76361	0.894029		31.81	10.6924	0.557312		28.3269	7.20936	0.459343		34.95	13.8324	0.466376		24.9332	3.8156	0.918529		33.9399	12.8224	0.591168
	TrkBFL	1-1	21.3029	29.5829	8.27992	1.09284		30.1455	8.84257	1.69283		31.5023	10.1994	0.784383		29.1869	7.88391	0.28779		35.0186	13.7157	0.505697		24.9769	3.67397	1.01328		34.1243	12.8213	0.591583
		1-2	21.6551	30.0389	8.38384	1.01688		30.6022	8.94708	1.57452		31.3933	9.7382	1.07983		28.7299	7.07478	0.504253		35.1448	13.4897	0.591441		25.437	3.78191	0.940234		34.943	13.2879	0.428115
		1-4	21.7504	29.9455	8.19513	1.159		30.7498	8.99939	1.51847		31.5711	9.82071	1.0198		29.1805	7.43015	0.394158		34.7069	12.9565	0.855877		25.5932	3.84279	0.901384		34.6009	12.8505	0.579757
		2-1	22.3289	30.7464	8.41747	0.993459		31.6922	9.36325	1.17997		33.7883	11.4594	0.327508		30.6779	8.34894	0.208491		36.591	14.262	0.346268		26.1986	3.86962	0.884774		36.9925	14.6635	0.164993
		2-2	21.9276	30.4633	8.53576	0.915254		31.8791	9.95151	0.78485		30.4063	8.47876	2.58514		29.0015	7.07392	0.504555		35.511	13.5834	0.55423		25.7997	3.87215	0.883224		34.0611	12.1336	0.952928
		2-3	22.1541	30.7822	8.62808	0.858515		32.9904	10.8363	0.425038		30.865	8.71087	2.20095		28.9556	6.80151	0.609413		35.3361	13.182	0.732054		25.9313	3.77725	0.943273		34.7071	12.553	0.712515
		Sample Name	Hprt1	TrkB T1	delta Ct	delta delta		Apoe	delta Ct	delta delta		Cx3cr1	delta Ct	delta delta		Cx3cl1	delta Ct	delta delta		Tmem119
	YFP	1-3	21.8013	21.7411	-0.0602341	1.3815		18.9458	-2.85554	1.03207		31.263	9.46165	1.25731		25.4246	3.62326	1.12408		27.6046	5.80333	1.25151
		2-1	22.2953	22.8256	0.530302	0.917448		19.5268	-2.76855	0.971677		32.0073	9.71202	1.057		25.9222	3.62694	1.12121		28.406	6.11074	1.01134
		2-3	21.3641	21.847	0.482931	0.948072		18.7123	-2.6518	0.896145		30.8482	9.48415	1.23786		24.7632	3.39913	1.313		27.2066	5.84249	1.218
		2-4	21.7196	22.2278	0.508232	0.931591		19.1115	-2.60807	0.869389		31.9978	10.2782	0.71388		25.8581	4.13857	0.786453		28.1423	6.42272	0.814665
		2-5	21.4054	21.9723	0.566862	0.89449		18.2402	-3.16522	1.27918		31.4276	10.0221	0.852551		25.5753	4.16984	0.769587		27.8611	6.45571	0.796249
	TrkBFL	1-1	21.4566	21.9081	0.451546	0.968923		18.0893	-3.36726	1.47147		31.1241	9.66755	1.09009		24.7765	3.31993	1.38709		27.3729	5.91629	1.15725
		1-2	21.8904	22.2403	0.34992	1.03964		18.6153	-3.2751	1.38041		31.4238	9.53338	1.19633		25.3418	3.45138	1.2663		27.9525	6.06206	1.04604
		1-4	21.9289	22.3879	0.458981	0.963943		18.5373	-3.39156	1.49647		31.6249	9.69607	1.06875		25.6363	3.70746	1.06035		28.1104	6.18154	0.962899
		2-1	22.4945	22.9415	0.446976	0.971997		19.1694	-3.32517	1.42916		32.3944	9.89983	0.927985		26.2725	3.77795	1.00979		28.7134	6.21885	0.938317
		2-2	22.1035	22.3498	0.246296	1.11706		18.8315	-3.27206	1.37751		32.0116	9.90804	0.922715		26.1229	4.01942	0.854163		28.3789	6.27539	0.902255
		2-3	22.1794	22.6395	0.460117	0.963184		19.6545	-2.5249	0.820686		31.8302	9.65082	1.10281		26.2413	4.06184	0.829413		28.4131	6.2337	0.928713
BAT qPCR
		Sample Name	Actinb	Adrb3	delta Ct	fold change	Cidea	delta Ct	fold change	Dio2	delta Ct	fold change	Elovl3	delta Ct	fold change	Ppargc1a	delta Ct	fold change	Prdm16	delta Ct	fold change	Ucp1	delta Ct	fold change
	YFP	1-1	21.3848	28.3026	6.91785	0.801709	21.8815	0.496788	1.1641	26.5823	5.19757	1.50048	30.3821	8.99732	0.572235	30.2858	8.90108	1.00272	28.7829	7.39818	0.898644	22.4984	1.11365	1.03695
		1-3	21.7539	27.3037	5.54977	2.06942	22.0682	0.314322	1.32104	27.5401	5.78623	0.997765	30.2633	8.50941	0.80251	30.6086	8.85471	1.03547	28.958	7.20416	1.028	22.6684	0.914513	1.19043
		2-1	22.081	27.8777	5.79663	1.74396	22.3838	0.302786	1.33165	28.6289	6.54788	0.588501	28.7493	6.66825	2.87537	30.8757	8.79464	1.0795	28.8474	6.76633	1.3925	22.7549	0.673853	1.40654
		2-3	23.2621	29.7597	6.49759	1.07282	23.9202	0.658121	1.04093	28.749	5.48684	1.22787	29.9405	6.6784	2.85521	32.7308	9.46865	0.676591	31.1076	7.84552	0.659057	24.1041	0.842014	1.25178
		2-4	21.1553	28.5779	7.42255	0.56505	22.2864	1.13101	0.750013	27.3416	6.18622	0.756169	29.9867	8.83134	0.642007	29.782	8.62665	1.21281	28.5999	7.44456	0.870213	22.9904	1.83504	0.628925
		2-5	21.1606	28.5686	7.40807	0.570751	22.5539	1.39331	0.625332	26.6532	5.49268	1.22291	30.6261	9.46549	0.413658	29.9456	8.78504	1.0867	27.9653	6.80474	1.35591	22.7774	1.61687	0.731602
	TrkBFL	1-1	21.8412	27.0361	5.19493	2.64647	21.4432	-0.397926	2.16434	27.3599	5.51871	1.20105	27.159	5.31788	7.33157	29.7863	7.94511	1.94516	28.0222	6.18101	2.08925	22.9373	1.09619	1.04958
		1-2	22.9516	27.9283	4.97672	3.07862	22.5514	-0.400255	2.16784	28.5805	5.62885	1.11277	28.0314	5.07982	8.64688	31.037	8.08535	1.76497	29.2083	6.25666	1.98253	23.6279	0.676283	1.40417
		1-4	22.1801	28.9028	6.72271	0.917827	22.1963	0.0161907	1.62429	26.8543	4.67417	2.1567	28.7777	6.59757	3.01976	30.4738	8.29362	1.52772	28.0669	5.88677	2.56193	22.8646	0.684518	1.39618
		2-1	22.4999	28.4402	5.94034	1.57862	22.4103	-0.0896149	1.74789	28.7851	6.28526	0.706	29.4551	6.95518	2.35678	31.7314	9.23148	0.797479	29.4309	6.93104	1.24226	23.1268	0.626877	1.45309
		2-2	23.3648	28.9379	5.57307	2.03627	23.1278	-0.237082	1.936	30.9315	7.56663	0.290452	29.2743	5.90943	4.86545	32.009	8.64414	1.19819	30.1898	6.82498	1.33702	24.0321	0.667238	1.413
		2-3	22.8452	28.0643	5.21909	2.60252	22.5916	-0.253647	1.95836	29.5704	6.72513	0.520465	27.9865	5.14123	8.28653	31.5392	8.69399	1.1575	30.3237	7.47846	0.850001	23.3645	0.519281	1.5656
iWAT qPCR
		Sample Name	Actin	Adipoq	delta Ct	delta delta
	YFP	1-1	20.606	21.1358	0.529739	0.825433
		1-3	20.1594	20.2566	0.0972137	1.114
		2-1	22.139	22.2911	0.15209	1.07242
		2-3	20.5398	20.4897	-0.050106	1.23377
		2-4	20.3707	21.2903	0.919647	0.629953
		2-5	21.5689	21.4381	-0.130804	1.30474
	TrkBFL	1-1	21.1249	21.0118	-0.113162	1.28889
		1-2	21.6887	21.2986	-0.390145	1.56169
		1-4	21.4205	21.7457	0.325199	0.951163
		2-1	20.988	20.8457	-0.142302	1.31518
		2-2	22.9643	22.845	-0.119247	1.29433
		2-3	22.0141	21.9225	-0.0916348	1.2698
		Sample Name	Actin	adrb3	delta Ct	delta delta		Pgc1a	delta Ct	delta delta		Ucp1	delta Ct	delta delta		Leptin	delta Ct	delta delta
	YFP	1-1	21.4589	26.924	5.46513	1.1297		29.2213	7.76238	1.46381		26.3687	4.90981	4.32141		24.1361	2.67726	1.06542
		1-3	20.9559	26.1374	5.18146	1.37517		30.0117	9.05574	0.59723		29.1545	8.19862	0.442174		23.5739	2.61801	1.11009
		2-1	23.0389	28.3503	5.31137	1.25675		30.61	7.57108	1.67136		30.61	7.57108	0.68313		25.6177	2.57885	1.14063
		2-3	21.3096	26.5397	5.23007	1.32961		29.5213	8.21168	1.07209		29.5213	8.21168	0.438191		24.3173	3.00767	0.84734
		2-4	21.175	27.8563	6.68139	0.486221		30.9458	9.77081	0.363819		27.9677	6.79271	1.1717		24.041	2.86602	0.934759
		2-5	21.8884	27.8655	5.97701	0.792269		29.3894	7.50093	1.75464		28.3324	6.44396	1.49211		24.7527	2.86429	0.935878
	TrkBFL	1-1	21.9525	26.3728	4.42022	2.33084		29.1792	7.22667	2.12202		29.83	7.87742	0.552438		24.8065	2.85398	0.942593
		1-2	22.4251	25.9531	3.52803	4.32603		29.8965	7.47141	1.79091		29.4533	7.02817	0.995258		25.957	3.53195	0.589159
		1-4	22.5658	27.7777	5.21199	1.34637		29.8222	7.25645	2.07865		29.8222	7.25645	0.8496		24.265	1.69925	2.09861
		2-1	21.8175	26.7825	4.96496	1.59782		29.3502	7.53268	1.71644		29.3502	7.53268	0.701556		24.848	3.03042	0.834085
		2-2	23.6156	27.7678	4.15218	2.80673		30.2558	6.64023	3.18627		29.9496	6.33403	1.61024		26.9333	3.31766	0.683504
		2-3	22.7908	27.2465	4.45573	2.27417		29.9896	7.19877	2.16345		27.7104	4.91953	4.29238		26.643	3.85217	0.471888
		Sample Name	36b4	Hsl	delta Ct	delta delta		Pten	delta Ct	delta delta		vegfa	delta Ct	delta delta
	YFP	1-1	22.5439	22.9893	0.445468	0.83627		23.762	1.21814	1.11805		23.8849	23.8849	1.08705
		1-3	23.2702	22.9316	-0.338638	1.44008		24.3512	1.08098	1.22956		23.723	23.723	1.2162
		2-1	22.4815	23.0587	0.577207	0.76329		24.3366	1.85511	0.718975		23.7491	23.7491	1.19436
		2-3	23.2606	23.2546	-0.00603294	1.14357		24.8897	1.62914	0.840884		24.5567	24.5567	0.682399
		2-4	22.6824	23.1122	0.429839	0.845379		24.2598	1.57744	0.871567		24.0033	24.0033	1.00145
		2-5	22.9298	23.007	0.0772133	1.07945		23.8437	0.913928	1.3805		24.1152	24.1152	0.926698
	TrkBFL	1-1	23.6154	23.7595	0.144083	1.03773		25.3579	1.74247	0.777358		24.5413	24.5413	0.689688
		1-2	22.868	22.7451	-0.122833	1.24863		24.5888	1.72082	0.789113		23.5262	23.5262	1.39397
		1-4	23.2294	23.3516	0.122189	1.0536		24.7269	1.49744	0.921263		23.9321	23.9321	1.05207
		2-1	23.3042	23.4627	0.158526	1.02739		24.9922	1.68798	0.807279		24.4924	24.4924	0.71349
		2-2	23.5667	23.2271	-0.339598	1.45106		23.9884	0.421724	1.9418		24.0138	24.0138	0.994179
		2-3	22.1253	23.4925	1.36718	0.444522		24.2746	2.14933	0.586331		24.4202	24.4202	0.750079
gWAT qPCR
		Sample Name	Actin	adrb3	delta Ct	delta delta		Pgc1a	delta Ct	delta delta
	YFP	1-1	23.8337	29.4976	5.66384	0.893477		34.1136	10.2798	0.977213
		1-3	19.7911	24.9242	5.13309	1.29079		30.7589	10.9678	0.606581
		2-1	20.05	26.1267	6.0767	0.671122		29.8223	9.77222	1.38929
		2-3	20.0009	25.1939	5.19291	1.23836		30.566	10.5651	0.801886
		2-4	19.7247	25.1376	5.41294	1.06319		29.6281	9.90339	1.26854
		2-5	19.4606	24.9891	5.52858	0.981297		29.4516	9.99107	1.19374
	TrkBFL	1-1	20.8864	25.0064	4.12001	2.60509		31.46	10.5735	0.797212
		1-2	20.7624	23.9483	3.18594	4.97744		29.91	9.1476	2.142
		1-4	20.3976	26.0718	5.67422	0.887069		30.6267	10.2291	1.01218
		2-1	20.3572	24.6912	4.33405	2.24589		30.1353	9.77811	1.38362
		2-2	20.9359	24.9697	4.03383	2.76544		31.0859	10.1501	1.06917
		2-3	21.1063	24.7677	3.66138	3.58		30.6595	9.55314	1.61711
		Sample Name	Actin	adipoq	delta Ct	delta delta		ucp1	delta Ct	delta delta
	YFP	1-1	23.3729	24.5853	1.21231	0.796013		29.2157	5.84277	2.80897
		1-3	19.5518	19.9609	0.409089	1.38904		26.9365	7.38468	0.964683
		2-1	19.5526	20.0992	0.546526	1.26282		27.9266	8.37393	0.485949
		2-3	19.4527	20.3694	0.916669	0.977051		27.2843	7.83161	0.707694
		2-4	18.9501	20.1132	1.1631	0.823636		26.0387	7.08866	1.18439
		2-5	18.8472	19.8986	1.05136	0.889962		26.3224	7.4752	0.906018
	TrkBFL	1-1	20.3967	20.9175	0.520731	1.2856		32.3226	11.9259	0.0414323
		1-2	20.1258	20.5254	0.399585	1.39822		30.7742	10.6483	0.100444
		1-4	20.2576	21.0058	0.748233	1.09805		24.8648	4.60722	6.61432
		2-1	19.5827	20.042	0.459321	1.34151		27.1522	7.56959	0.848636
		2-2	20.3021	20.3741	0.0720739	1.75455		30.4763	10.1742	0.139523
		2-3	20.6279	20.987	0.359034	1.43808		30.3487	9.72078	0.19105
		Sample Name	Actin	leptin	delta Ct	delta delta
	YFP	1-1	23.1549	25.7382	2.58331	0.934637
		1-3	19.3001	22.1486	2.84849	0.777705
		2-1	20.7806	23.0221	2.2415	1.18451
		2-3	20.0202	22.75	2.72979	0.844396
		2-4	20.2313	22.1514	1.92015	1.48004
		2-5	19.1515	21.743	2.59147	0.929364
	TrkBFL	1-1	21.538	24.489	2.95104	0.724343
		1-2	20.9071	24.2382	3.3311	0.55659
		1-4	20.3404	23.2754	2.93504	0.73242
		2-1	20.0529	23.3154	3.26251	0.583691
		2-2	21.3873	23.974	2.58664	0.932482
		2-3	20.8441	24.7357	3.89164	0.377395
		Sample Name	Actin	hsl	delta Ct	delta delta		pten	delta Ct	delta delta
	YFP	1-1	23.3239	28.8068	5.48291	0.73191		29.0414	5.71749	0.465164
		1-3	19.7733	24.8707	5.09741	0.956107		24.4122	4.63886	0.982439
		2-1	20.8665	25.4401	4.57358	1.37466		24.6377	3.77124	1.79262
		2-3	20.1305	25.1469	5.0164	1.01132		25.0138	4.8833	0.82932
		2-4	19.822	24.6884	4.86633	1.12219		24.3384	4.51639	1.06948
		2-5	19.3021	24.4614	5.15927	0.915975		23.4546	4.15254	1.37627
	TrkBFL	1-1	21.8905	26.8259	4.93538	1.06975		26.771	4.88051	0.830926
		1-2	20.9558	25.2532	4.29744	1.66464		24.5844	3.62864	1.97885
		1-4	20.5311	25.576	5.04483	0.991593		24.9581	4.42703	1.13782
		2-1	20.1013	24.7059	4.60463	1.34538		24.3238	4.22252	1.3111
		2-2	20.8051	25.0719	4.26683	1.70033		24.9831	4.17803	1.35217
		2-3	21.0122	25.2641	4.25191	1.71801		25.1124	4.1002	1.42712
		Sample Name	Actin	vegfa	delta Ct	delta delta
	YFP	1-1	21.855	28.6174	6.7624	0.73442
		1-3	18.4285	24.3833	5.95472	1.28553
		2-1	19.9609	25.5428	5.58192	1.66458
		2-3	19.25	25.644	6.39391	0.948139
		2-4	18.5092	25.1992	6.69002	0.772207
		2-5	18.382	24.9015	6.51951	0.869085
	TrkBFL	1-1	19.8978	25.5488	5.65102	1.58673
		1-2	19.3166	24.9655	5.64891	1.58906
		1-4	19.1647	25.5681	6.40334	0.941957
		2-1	19.6813	25.1519	5.47064	1.79805
		2-2	19.8326	25.1075	5.27491	2.05933
		2-3	20.2605	25.1664	4.90594	2.65947

## Sheet: Short-term BTBR HFD
Western Blot Quantification
	Group	YFP				TrkB
	ID	1-2	2-1	2-2	2-3	1-1	3-1	3-2	3-3	3-4
	lane	1	2	3	4	5	6	7	8	9
	TrkB.FL	0.0936	0.167	0.0899	0.114	0.661	0.205	0.744	0.204	0.207			Body weight
	actin	5.68	4.45	4.3	2.98	4.15	3.73	3.17	4.59	3.8
	Ratio	0.0164789	0.0375281	0.020907	0.038255	0.159277	0.0549598	0.2347	0.0444444	0.0544737				ID	BW Week 0	Week 1	Week 2	Week 3	Week 4
													YFP	1-2	41.5	38.4	43.2	47.2	47
	lane	1	2	3	4	5	6	7	8	9				2-1	31.8	33.9	36.2	38.5	39.6
	TrkB.T1	1.96	2.35	1.41	1.83	1.6	2.35	1.26	1.48	1.39				2-2	30.6	33.2	36.1	38.1	37.9
	actin	5.68	4.45	4.3	2.98	4.15	3.73	3.17	4.59	3.8				2-3	31	32.9	36	38.6	40.2
	Ratio	0.34507	0.52809	0.327907	0.614094	0.385542	0.630027	0.397476	0.32244	0.365789			TrkB	1-1	45.6	39.1	44.8	47.3	48
														3-1	37.3	34	37.5	38.2	37
	lane	1	2	3	4	5	6	7	8	9				3-2	35.1	37.9	41.3	36.9	39.6
	pAKT	0.053	0.0429	0.0697	0.0356	0.0622	0.0503	0.0379	0.0707	0.0633				3-3	28.7	35.6	34.9	39	45.9
	tAKT	0.584	0.512	0.662	0.507	0.499	0.511	0.403	0.796	0.758				3-4	35.4	38.1	35.9	43.8	40.3
	Ratio	0.0907534	0.0837891	0.105287	0.070217	0.124649	0.0984344	0.0940447	0.0888191	0.0835092
	lane	1	2	3	4	5	6	7	8	9
	pERK	0.94	0.444	1.86	0.951	1.82	1.04	1.09	0.879	0.83
	tERK	8.59	6	11	9.62	9.83	10.7	8.69	10.2	10.5
	Ratio	0.10943	0.074	0.169091	0.0988565	0.185148	0.0971963	0.125432	0.0861765	0.0790476
	lane	1	2	3	4	5	6	7	8	9
	Ras	3.96	4.73	3.75	3.36	3.56	3.67	2.79	4.27	2.61
	Actin	5.68	4.45	4.3	2.98	4.15	3.73	3.17	4.59	3.8
	Ratio	0.697183	1.06292	0.872093	1.12752	0.857831	0.983914	0.880126	0.930283	0.686842
	lane	1	2	3	4	5	6	7	8	9
	PTEN	1.67	1.84	1.14	1.32	0.998	1.57	1.18	1.62	1.46
	actin	5.68	4.45	4.3	2.98	4.15	3.73	3.17	4.59	3.8
	Ratio	0.294014	0.413483	0.265116	0.442953	0.240482	0.420912	0.37224	0.352941	0.384211
	lane	1	2	3	4	5	6	7	8	9
	TrkB.FL	0.0936	0.167	0.0899	0.114	0.661	0.205	0.744	0.204	0.207
	TrkB.T1	1.96	2.35	1.41	1.83	1.6	2.35	1.26	1.48	1.39
	Ratio	0.0477551	0.0710638	0.0637589	0.0622951	0.413125	0.087234	0.590476	0.137838	0.148921
	lane	1	2	3	4	5	6	7	8	9
	pPLCy	0.0185	0.013	0.0171	0.0264	0.021	0.0352	0.0434	0.129	0.0595
	tPLCy	0.13	0.103	0.156	0.106	0.107	0.183	0.118	0.264	0.153
	Ratio	0.142308	0.126214	0.109615	0.249057	0.196262	0.19235	0.367797	0.488636	0.388889

## Sheet: Short-term BTBR NCD 
Western Blot quantification
	Group	YFP					TrkB
	ID	1-1	1-2	1-3	2-1	2-2	3-2	3-3	4-1	4-2			Body weight
	lane	1	2	3	4	5	6	7	8	9
	TrkB.FL	0.135	0.0986	0.0514	0.131	0.106	1.76	1.44	1.16	2.07				ID	BW Wk 0	BW Wk 4
	actin	0.426	0.386	0.39	0.338	0.311	0.417	0.322	0.322	0.463			YFP	1-1	44.8	46.8
	Ratio	0.316901	0.25544	0.131795	0.387574	0.340836	4.22062	4.47205	3.60248	4.47084				1-2	42.4	43.2
														1-3	44.5	46.1
	lane	1	2	3	4	5	6	7	8	11				2-1	36.6	43
	TrkB.T1	1.39	1.13	0.926	0.588	0.873	1.37	1.22	0.681	0.869				2-2	36.1	39.4
	actin	0.426	0.386	0.39	0.338	0.311	0.417	0.322	0.322	0.463			TrkB	3-2	36.1	35
	Ratio	3.26291	2.92746	2.37436	1.73964	2.80707	3.28537	3.78882	2.11491	1.87689				3-3	37.6	37.4
														4-1	50.6	50.3
	lane	1	2	3	4	5	6	7	8	11				4-2	48.6	49.1
	pAKT	0.0904	0.0401	0.0273	0.079	0.0527	0.0305	0.0569	0.0339	0.0307
	tAKT	1.95	0.924	0.701	1.17	0.799	0.82	0.752	0.893	0.518
	Ratio	0.046359	0.0433983	0.0389444	0.0675214	0.0659574	0.0371951	0.0756649	0.0379619	0.0592664
	lane	1	2	3	4	5	6	7	8	11
	pERK	1.019	1.694	0.494	1.663	0.628	0.835	0.781	0.975	0.814
	tERK	1.751	0.441	0.375	0.311	0.466	0.368	0.403	0.651	0.939
	Ratio	0.581953	3.84127	1.31733	5.34727	1.34764	2.26902	1.93797	1.4977	0.86688
	lane	1	2	3	4	5	6	7	8	11
	Ras	3.42	2.26	2.3	3.35	2.57	3.1	3.61	2.38	3.53
	Actin	0.176	0.102	0.157	0.255	0.219	0.415	0.356	0.222	0.109
	Ratio	19.4318	22.1569	14.6497	13.1373	11.7352	7.46988	10.1404	10.7207	32.3853
	lane	1	2	3	4	5	6	7	8	9
	PTEN	1.71	2.13	1.82	1.8	2.31	1.48	2.25	3.01	2.54
	actin	0.994	0.948	1.37	1.2	1.41	0.79	0.961	1.9	1.42
	Ratio	1.72032	2.24684	1.32847	1.5	1.6383	1.87342	2.34131	1.58421	1.78873
	lane	1	2	3	4	5	6	7	8	9
	proBDNF	0.00788	0.00119	0.0156	0.0169	0.00747	0.0489	0.0294	0.0113	0.00671
	actin	1.68	1.45	1.18	1.38	0.936	1.94	2.2	1.06	1.57
	Ratio	0.00469048	0.00082069	0.0132203	0.0122464	0.00798077	0.0252062	0.0133636	0.0106604	0.00427389
	lane	1	2	3	4	5	6	7	8	9
	mBDNF	0	0	0.00196	0.00426	0.00178	0.00361	0.00411	0.00216	0.00152
	actin	1.68	1.45	1.18	1.38	0.936	1.94	2.2	1.06	1.57
	Ratio	0	0	0.00166102	0.00308696	0.00190171	0.00186082	0.00186818	0.00203774	0.000968153
	lane	1	2	3	4	5	6	7	8	9
	TrkB.FL	0.135	0.0986	0.0514	0.131	0.106	1.76	1.44	1.16	2.07
	TrkB.T1	1.39	1.13	0.926	0.588	0.873	1.37	1.22	0.681	0.869
	Ratio	0.0971223	0.0872566	0.0555076	0.222789	0.12142	1.28467	1.18033	1.70338	2.38205
	lane	1	2	3	4	5	6	7	8	9
	pPLCy	0	0.00502	0.0179	0.00931	0.00825	0.0163	0.0561	0.0324	0.0135
	tPLCy	0.495	0.546	1.35	0.86	0.553	0.423	0.705	0.568	0.422
	Ratio	0	0.00919414	0.0132593	0.0108256	0.0149186	0.0385343	0.0795745	0.0570423	0.0319905

## Sheet: Short-term C57BL6 NCD
Western Blot Quantification
	Group	YFP					TrkB.FL
	ID	802	829	831	832	828	486	808	809	810			Body Weight
	lane	1	2	3	4	5	6	7	8	9					Week 0	Week 1	Week 2	Week 3	Week 4
	TrkB.FL	0.0493	0.0428	0.0931	0.0284	0.0927	0.864	0.606	1.1	1.05				ID
	actin	20.9	24.4	26.5	18.9	25.9	18.8	14.6	15.8	20.7			YFP	802	18.6	20.2	21	22.2	22.9
	Ratio	0.00235885	0.0017541	0.00351321	0.00150265	0.00357915	0.0459574	0.0415068	0.0696203	0.0507246				829	18.4	19.9	20.9	21.7	22.4
														831	16.6	18.1	19.9	20.8	21.6
														832	19.5	21.3	23.1	24.3	25.6
	lane	1	2	3	4	5	6	7	8	9				828	18.9	21.1	21.9	22.6	23
	TrkB.T1	3.16	3.77	5.17	2.07	3.95	1.31	1.01	1	2.76			TrkB	486	23.4	22.4	23.5	23.8	24.2
	actin	20.9	24.4	26.5	18.9	25.9	18.8	14.6	15.8	20.7				808	21.3	21.9	22.9	23.5	23.6
	Ratio	0.151196	0.154508	0.195094	0.109524	0.15251	0.0696809	0.0691781	0.0632911	0.133333				809	20.1	20.7	21.9	23.1	24.4
														810	19.8	19.8	20.5	21.3	22.3
	lane	1	2	3	4	5	6	7	8	9
	TrkB.FL	0.0493	0.0428	0.0931	0.0284	0.0927	0.864	0.606	1.1	1.05
	TrkB.T1	3.16	3.77	5.17	2.07	3.95	1.31	1.01	1	2.76
	Ratio	0.0156013	0.0113528	0.0180077	0.0137198	0.0234684	0.659542	0.6	1.1	0.380435
	lane	1	2	3	4	5	6	7	8	9
	pten	1.58	2.57	4.13	1.74	2.18	1.63	2.29	1.47	1.75
	vinculin	0.428	0.452	0.755	0.323	0.386	0.296	0.377	0.394	0.33
	Ratio	3.69159	5.68584	5.4702	5.387	5.64767	5.50676	6.07427	3.73096	5.30303
	lane	1	2	3	4	5	6	7	8	9
	ras	2.71	2.02	4.33	1.41	1.42	1.75	1.46	1.73	1.1
	vinculin	0.428	0.452	0.755	0.323	0.386	0.296	0.377	0.394	0.33
	Ratio	6.33178	4.46903	5.7351	4.36533	3.67876	5.91216	3.87268	4.39086	3.33333
	lane	1	2	3	4	5	6	7	8	9
	pAKT	0.277	0.395	0.513	0.388	0.445	0.364	0.469	0.444	0.448
	tAKT	1.7	2.62	2.89	2.32	2.95	2.97	2.71	3.34	3
	Ratio	0.162941	0.150763	0.177509	0.167241	0.150847	0.122559	0.173063	0.132934	0.149333
	lane	1	2	3	4	5	6	7	8	9
	pERK	1.16	0.997	2.5	0.767	0.858	1.01	0.7	0.552	0.682
	tERK	5.4	6.52	9.15	5.32	6	5.43	5.96	5.6	4.18
	Ratio	0.214815	0.152914	0.273224	0.144173	0.143	0.186004	0.11745	0.0985714	0.163158
	lane	1	2	3	4	5	6	7	8	9
	pPLCy	0.0317	0.0272	0.031	0.0255	0.0321	0.01	0.0141	0.0124	0.024
	tPLCy	0.453	0.34	0.272	0.508	0.614	0.252	0.35	0.274	0.351
	Ratio	0.0699779	0.08	0.113971	0.0501969	0.0522801	0.0396825	0.0402857	0.0452555	0.0683761
