# Supplementary material for: Hypothalamic TrkB.FL overexpression improves metabolic outcomes in the BTBR mouse model of autism
Source: PLoS One. 2023 Mar 9;18(3):e0282566. doi: 10.1371/journal.pone.0282566 (PMC9997972; doi:10.1371/journal.pone.0282566)
Supplement: S2 Data — (XLSX) [file pone.0282566.s002.xlsx]

## Sheet: VO2
VO2		Ctrl				TrkB
True HR	HR	1 1	1 2	2 1	2 2	1 3	1 4	2 3	2 4
12	0	2473.67	3461.67	2190	3195.67	4316.17	3149.17	4636.67	3252.83				Normal chow diet
13	1	2493.83	3797.33	1880.67	3543.33	4595.83	3440.83	5304.33	3638.67
14	2	2558.17	3544.5	2016.83	3449.5	4344.83	3490.67	4917.17	3367
15	3	2533	3610.5	1971.83	3446.33	4458.5	3276.17	4947.17	3492.17
16	4	2621.67	3669.67	2187.5	3708.33	4484.17	3518.33	4958.33	3310.17
17	5	2741.33	3785.5	2412.83	3594	4688.5	3845.67	5222	3633.67
18	6	2877	4130.67	2835.33	4092	4829.5	4512	5824.5	4320.33
19	7	2913.5	3880.67	2619.17	4114.17	5337.33	4618	5702.33	4179.67
20	8	2831.33	3936.83	2514.5	4085.83	5389.67	4297.67	5576	4040
21	9	2981.33	4057	2421.67	4145	4936.33	5040.5	5638.5	5198.67
22	10	2741	3950	2738.33	4057.17	5171.5	4697.83	5679.5	4777.33
23	11	2863	3886.83	2522.17	3877.5	4677.5	4628.67	5589.5	4567.17
24	12	2916.17	4246.5	2656.5	3859.17	4717.17	4563.17	5864.5	4780.5
1	13	2843.33	3864.33	2685.83	4018.67	4737.67	4020.5	5605.67	4352.17
2	14	3063.5	4123.5	2470.67	3619.5	4811.5	4269.83	5716.5	4104.5
3	15	2786.33	3849.17	2439	3738.17	4615.5	4101.5	5603.67	4109.5
4	16	3121.83	3947.17	2311.83	3880	4684.5	3689.33	5198.5	3985
5	17	2560.17	3823.67	2208	3749.17	4479	3860.83	5227	3544.17
6	18	2469.83	3573	1871.67	3569	4180.17	3468	5436	3817.67
7	19	2551.33	3240.17	2114.67	3703	4078.5	3542.17	5135.67	3772.83
8	20	2294.5	3521.33	2094.67	3390.17	4369.67	3547.33	5152.17	3369.33
9	21	2454.17	3570.83	2090.67	3483.83	4192.67	3202.33	5027.33	3610.33
10	22	2607.67	3540.5	2206.83	3631.5	4210.17	3485.33	5071.83	3213.83
11	23	2466.17	3597.5	2075.67	3358.5	4260.5	3252.5	4902.83	3587.83
12	24	2401.17	4191	2377	3417	4058.5	3532.83	4731	3369

## Sheet: VCO2
VCO2		Ctrl				TrkB
True HR	HR	1 1	1 2	2 1	2 2	1 3	1 4	2 3	2 4
12	0	1849.5	2832.83	1656	2346.5	3366.17	2350.67	3733.33	2556.67
13	1	1876.67	3218.83	1387.17	2776	3805.33	2755.33	4349.17	2862.33
14	2	1937.17	2960.83	1513.17	2790.17	3654.17	2730	4064.33	2681.67
15	3	2026.83	2951.83	1467.67	2686.5	3734.5	2569	4101.33	2781.83
16	4	2133	3122.17	1725.33	2983.33	3750.83	2811.5	4271.33	2834
17	5	2202.83	3205	1944.83	2934.83	4092.83	3189.33	4613	3160.17
18	6	2457.17	3545.5	2360.5	3257.17	4045.33	3680.83	5134.67	3801.5
19	7	2385.17	3440.17	2116.17	3268.83	4522.33	3913	5001.17	3716
20	8	2345.17	3621.17	2115.83	3282.67	4611.17	3657.17	5038.17	3771.33
21	9	2566.67	3759.83	2080.17	3388	4504.5	4279	5244.5	4528.17
22	10	2316.5	3647.33	2338.33	3304.83	4783.67	4046.67	5250.5	4121.17
23	11	2547.17	3568.17	2125.83	3249	4348.67	4086.17	5256.17	4099.83
24	12	2613.83	3926.5	2256.17	3365.17	4392.5	3893	5446	4281.67
1	13	2561.83	3522	2246.5	3351.5	4411.67	3442.67	5267	3894.33
2	14	2567.17	3768.17	2086.5	3071.33	4515.5	3584.5	5344.5	3716.5
3	15	2311.83	3521.83	2017.5	3204.83	4377.17	3424	5189.33	3659.67
4	16	2482.5	3516.33	1884	3246.67	4341.67	3147.67	4765	3491
5	17	1906	3363.67	1779.33	3065.5	3913.5	3328.5	4600.5	2952.17
6	18	1908	3016.5	1479	2900.67	3584.33	2989.17	4747	3098.83
7	19	1911.67	2710.33	1609.17	2899.67	3251.83	2994.83	4334.17	2928.67
8	20	1676.67	2894.67	1607.33	2655.83	3657.5	2997.17	4400.17	2765.67
9	21	1824.33	2931.5	1583	2783.33	3512.67	2527.67	4240	2883.17
10	22	1981.83	2865.17	1672.33	2821.17	3522.5	2770.33	4292.67	2521.5
11	23	1833.5	2834.5	1560.67	2570.67	3538.5	2539.33	4163.33	2823.17
12	24	1838.83	3388	1907	2603	3417.33	2788	3934	2580

## Sheet: RER
RER		Ctrl				TrkB
True HR	HR	1 1	1 2	2 1	2 2	1 3	1 4	2 3	2 4
12	0	0.745	0.818333	0.753333	0.734167	0.779333	0.746667	0.804833	0.7865
13	1	0.752	0.846	0.737667	0.7825	0.827	0.800833	0.819	0.782833
14	2	0.753833	0.835	0.749	0.807833	0.841	0.780667	0.8255	0.7965
15	3	0.798667	0.8155	0.744167	0.778667	0.836667	0.783833	0.828667	0.794333
16	4	0.8125	0.8505	0.789167	0.801833	0.836	0.799167	0.861167	0.8555
17	5	0.8035	0.845167	0.803833	0.816	0.873	0.826667	0.882167	0.868833
18	6	0.852167	0.858	0.832333	0.795	0.838833	0.816167	0.8815	0.8785
19	7	0.8185	0.886667	0.807167	0.794667	0.847667	0.847167	0.876667	0.8885
20	8	0.828333	0.92	0.8415	0.803333	0.855667	0.85	0.9035	0.933
21	9	0.8615	0.926167	0.857	0.816833	0.913	0.848833	0.9285	0.871
22	10	0.845333	0.923333	0.854333	0.8145	0.925167	0.862	0.924167	0.862167
23	11	0.886667	0.9185	0.842833	0.837833	0.9295	0.882667	0.9405	0.898333
24	12	0.895167	0.9255	0.848333	0.8715	0.9305	0.853	0.928667	0.896833
1	13	0.900833	0.912167	0.835333	0.834	0.931	0.855667	0.94	0.896333
2	14	0.835167	0.9135	0.842833	0.8485	0.938333	0.837833	0.934667	0.906667
3	15	0.828833	0.915	0.827	0.857167	0.948	0.835333	0.926	0.890167
4	16	0.795	0.890167	0.815333	0.8375	0.926	0.852667	0.915667	0.876
5	17	0.742833	0.879	0.805667	0.818	0.8735	0.861833	0.878667	0.832
6	18	0.775833	0.8455	0.790333	0.811667	0.860667	0.862167	0.871667	0.8075
7	19	0.747	0.836667	0.758	0.780667	0.7985	0.8455	0.8435	0.7735
8	20	0.730833	0.821667	0.765833	0.782833	0.833167	0.8445	0.853667	0.821167
9	21	0.7415	0.8195	0.756833	0.796667	0.8375	0.789667	0.843333	0.793667
10	22	0.757833	0.807	0.754833	0.775167	0.8335	0.790167	0.845	0.7845
11	23	0.741167	0.787167	0.750667	0.7655	0.829	0.779667	0.848667	0.782833
12	24	0.765667	0.808	0.802	0.762	0.842167	0.7875	0.832	0.766

## Sheet: HEAT
Heat		Ctrl				TrkB
True HR	HR	1 1	1 2	2 1	2 2	1 3	1 4	2 3	2 4
12	0	0.5365	0.721167	0.487667	0.660667	0.606167	0.553	0.630833	0.534
13	1	0.541833	0.797167	0.4165	0.741667	0.653333	0.613	0.724333	0.597167
14	2	0.556333	0.741667	0.4485	0.727	0.619667	0.619	0.6725	0.554
15	3	0.556833	0.752	0.437667	0.720833	0.635333	0.581167	0.677333	0.5745
16	4	0.5785	0.770833	0.491333	0.7805	0.639	0.6265	0.684167	0.552833
17	5	0.603333	0.794333	0.544167	0.759167	0.674	0.689833	0.724667	0.609
18	6	0.641333	0.869333	0.643833	0.8595	0.688167	0.807	0.807833	0.726
19	7	0.643667	0.822667	0.591	0.864	0.7625	0.8325	0.789833	0.704
20	8	0.627	0.8415	0.572333	0.859833	0.771667	0.775333	0.777667	0.688
21	9	0.665667	0.869	0.553667	0.8755	0.716833	0.909	0.7915	0.871667
22	10	0.609667	0.845167	0.625167	0.856167	0.753333	0.849833	0.796167	0.799333
23	11	0.643833	0.8305	0.574	0.823333	0.682	0.841833	0.786667	0.770833
24	12	0.657	0.908833	0.605667	0.8265	0.688	0.823667	0.823	0.8065
1	13	0.6415	0.8245	0.6105	0.852333	0.6915	0.726333	0.788833	0.734167
2	14	0.680167	0.880167	0.562667	0.770333	0.703333	0.768333	0.803667	0.694333
3	15	0.617333	0.821833	0.552833	0.797667	0.676167	0.737167	0.786167	0.692333
4	16	0.685333	0.837667	0.522667	0.823667	0.682667	0.666	0.7275	0.668833
5	17	0.554833	0.809333	0.497667	0.791667	0.644167	0.6985	0.724667	0.588667
6	18	0.539	0.749167	0.420333	0.752667	0.598667	0.6275	0.7525	0.6305
7	19	0.553833	0.678333	0.471333	0.775333	0.575167	0.638167	0.7055	0.6175
8	20	0.4955	0.734167	0.467833	0.709833	0.622667	0.639333	0.7095	0.557833
9	21	0.531667	0.744667	0.4655	0.7325	0.597667	0.568833	0.690333	0.594333
10	22	0.5675	0.736	0.491333	0.759	0.6	0.62	0.697333	0.527333
11	23	0.534333	0.743833	0.461667	0.700167	0.605833	0.576333	0.6745	0.588833
12	24	0.523333	0.871	0.536	0.712	0.579167	0.627333	0.648	0.55

## Sheet: XAMB
XAMB		Ctrl				TrkB
True HR	HR	1 1	1 2	2 1	2 2	1 3	1 4	2 3	2 4
12	0	268	30	1016	24	315	36	44	133
13	1	512	827	54	766	1662	621	586	765
14	2	408	67	371	272	187	305	135	201
15	3	118	81	120	325	1198	190	74	277
16	4	190	186	825	1360	322	183	160	188
17	5	573	228	1006	415	1957	1007	251	418
18	6	1440	934	5400	4500	2683	4354	2650	2700
19	7	1841	247	3329	4806	4712	4800	1638	2725
20	8	1633	423	2091	3374	4186	2620	541	2155
21	9	1444	550	1437	3412	3378	8570	778	6401
22	10	1514	760	5836	2403	2595	5994	1265	3855
23	11	1291	622	3005	1171	2073	4349	782	1841
24	12	1679	2483	3233	1831	2843	4600	1008	4733
1	13	1345	805	4809	1605	2347	1716	960	2126
2	14	1357	2360	1354	1216	2892	3343	687	2166
3	15	1506	769	2225	1352	1832	1070	562	1547
4	16	6761	906	1756	1580	2239	550	143	867
5	17	935	750	1609	951	1343	1113	392	84
6	18	826	361	150	642	1484	929	610	1133
7	19	1157	121	1150	1123	466	619	103	440
8	20	113	22	702	206	725	320	411	127
9	21	445	170	458	379	222	73	66	883
10	22	448	288	1106	415	775	867	241	45
11	23	247	81	557	26	356	192	77	942
12	24	109	128	85	1	160	219	22	13

## Sheet: Control 1 1
TRUE HOUR	EXPERIMENTAL HOUR	TRUE HOUR	VO2	AVG VO2	CO2	AVG CO2	RER	AVG RER	HEAT	AVG HEAT	CUMULATIVE FOOD INTAKE	TOTAL FOOD INTAKE	XAMB	HR SUM XAMB		TRUE HOUR	EXPERIMENTAL HOUR	AVG VO2	AVG CO2	AVG RER	AVG HEAT	TOTAL FOOD INTAKE	HR SUM XAMB
	0	2020-01-07 12:02:25	2293	2473.67	1694	1849.5	0.739	0.745	0.496	0.5365	2.43	5.17	24	268		12	0	2473.67	1849.5	0.745	0.5365	5.17	268
		2020-01-07 12:12:25	2364		1714		0.725		0.51		2.43		8			13	1	2493.83	1876.67	0.752	0.541833		512
		2020-01-07 12:22:25	2340		1683		0.719		0.504		2.43		0			14	2	2558.17	1937.17	0.753833	0.556333		408
		2020-01-07 12:32:25	2404		1789		0.745		0.521		2.44		37			15	3	2533	2026.83	0.798667	0.556833		118
		2020-01-07 12:42:25	2436		1786		0.733		0.526		2.46		20			16	4	2621.67	2133	0.8125	0.5785		190
		2020-01-07 12:52:25	3005		2431		0.809		0.662		2.5		179			17	5	2741.33	2202.83	0.8035	0.603333		573
	1	2020-01-07 13:02:25	2444	2493.83	1854	1876.67	0.758	0.752	0.532	0.541833	2.5		4	512		18	6	2877	2457.17	0.852167	0.641333		1440
		2020-01-07 13:12:25	2520		2000		0.793		0.553		4.08		227			19	7	2913.5	2385.17	0.8185	0.643667		1841
		2020-01-07 13:22:25	2966		2222		0.749		0.644		4.14		242			20	8	2831.33	2345.17	0.828333	0.627		1633
		2020-01-07 13:32:25	2426		1782		0.735		0.525		4.14		34			21	9	2981.33	2566.67	0.8615	0.665667		1444
		2020-01-07 13:42:25	2323		1717		0.739		0.503		4.14		3			22	10	2741	2316.5	0.845333	0.609667		1514
		2020-01-07 13:52:25	2284		1685		0.738		0.494		4.14		2			23	11	2863	2547.17	0.886667	0.643833		1291
	2	2020-01-07 14:02:25	2404	2558.17	1764	1937.17	0.734	0.753833	0.52	0.556333	4.15		40	408		24	12	2916.17	2613.83	0.895167	0.657		1679
		2020-01-07 14:12:25	2332		1682		0.721		0.502		4.15		9			1	13	2843.33	2561.83	0.900833	0.6415		1345
		2020-01-07 14:22:25	2420		1742		0.72		0.521		4.15		6			2	14	3063.5	2567.17	0.835167	0.680167		1357
		2020-01-07 14:32:25	2314		1707		0.738		0.501		4.16		5			3	15	2786.33	2311.83	0.828833	0.617333		1506
		2020-01-07 14:42:25	3063		2418		0.79		0.672		4.32		250			4	16	3121.83	2482.5	0.795	0.685333		6761
		2020-01-07 14:52:25	2816		2310		0.82		0.622		4.32		98			5	17	2560.17	1906	0.742833	0.554833		935
	3	2020-01-07 15:02:25	2482	2533	1887	2026.83	0.76	0.798667	0.54	0.556833	4.31		1	118		6	18	2469.83	1908	0.775833	0.539		826
		2020-01-07 15:12:25	2740		2169		0.791		0.601		4.41		79			7	19	2551.33	1911.67	0.747	0.553833		1157
		2020-01-07 15:22:25	2473		2031		0.821		0.547		4.41		19			8	20	2294.5	1676.67	0.730833	0.4955		113
		2020-01-07 15:32:25	2156		1644		0.763		0.469		4.41		1			9	21	2454.17	1824.33	0.7415	0.531667		445
		2020-01-07 15:42:25	2617		2113		0.808		0.576		4.5		9			10	22	2607.67	1981.83	0.757833	0.5675		448
		2020-01-07 15:52:25	2730		2317		0.849		0.608		4.5		9			11	23	2466.17	1833.5	0.741167	0.534333		247
	4	2020-01-07 16:02:25	2718	2621.67	2200	2133	0.809	0.8125	0.599	0.5785	4.5		46	190		12	24	2401.17	1838.83	0.765667	0.523333		109
		2020-01-07 16:12:25	2498		1993		0.798		0.549		4.53		6
		2020-01-07 16:22:25	2489		1998		0.803		0.548		4.52		1
		2020-01-07 16:32:25	2524		1996		0.791		0.554		4.52		0
		2020-01-07 16:42:25	2969		2540		0.856		0.662		4.61		106
		2020-01-07 16:52:25	2532		2071		0.818		0.559		4.6		31
	5	2020-01-07 17:02:25	2606	2741.33	2043	2202.83	0.784	0.8035	0.571	0.603333	4.59		0	573
		2020-01-07 17:12:25	2715		2107		0.776		0.593		4.65		10
		2020-01-07 17:22:25	2683		2262		0.843		0.596		4.65		75
		2020-01-07 17:32:25	2523		2034		0.806		0.556		4.65		0
		2020-01-07 17:42:25	3038		2429		0.8		0.668		4.65		425
		2020-01-07 17:52:25	2883		2342		0.812		0.636		4.73		63
	6	2020-01-07 18:02:25	2424	2877	1989	2457.17	0.821	0.852167	0.536	0.641333	4.73		6	1440
		2020-01-07 18:12:25	3171		2799		0.883		0.712		4.81		169
		2020-01-07 18:22:25	2661		2219		0.834		0.59		4.8		182
		2020-01-07 18:32:25	3064		2611		0.852		0.683		4.93		168
		2020-01-07 18:42:25	3218		2822		0.877		0.721		4.94		553
		2020-01-07 18:52:25	2724		2303		0.846		0.606		4.94		362
	7	2020-01-07 19:02:25	2919	2913.5	2416	2385.17	0.828	0.8185	0.646	0.643667	4.94		274	1841
		2020-01-07 19:12:25	3068		2517		0.82		0.678		4.94		461
		2020-01-07 19:22:25	3241		2557		0.789		0.711		4.97		816
		2020-01-07 19:32:25	2690		2166		0.805		0.592		5.01		141
		2020-01-07 19:42:25	2431		1983		0.816		0.537		5.02		40
		2020-01-07 19:52:25	3132		2672		0.853		0.698		5.14		109
	8	2020-01-07 20:02:25	2316	2831.33	1959	2345.17	0.846	0.828333	0.515	0.627	5.14		101	1633
		2020-01-07 20:12:25	3456		2937		0.85		0.77		5.18		428
		2020-01-07 20:22:25	3150		2537		0.806		0.694		5.18		615
		2020-01-07 20:32:25	2853		2336		0.819		0.63		5.21		234
		2020-01-07 20:42:25	2761		2319		0.84		0.613		5.2		156
		2020-01-07 20:52:25	2452		1983		0.809		0.54		5.36		99
	9	2020-01-07 21:02:25	2870	2981.33	2551	2566.67	0.889	0.8615	0.645	0.665667	5.39		139	1444
		2020-01-07 21:12:25	2917		2476		0.849		0.649		5.43		14
		2020-01-07 21:22:25	2693		2226		0.827		0.596		5.43		8
		2020-01-07 21:32:25	3137		2691		0.858		0.7		5.56		455
		2020-01-07 21:42:25	2834		2550		0.9		0.639		5.55		66
		2020-01-07 21:52:25	3437		2906		0.846		0.765		5.56		762
	10	2020-01-07 22:02:25	3170	2741	2587	2316.5	0.816	0.845333	0.7	0.609667	5.56		921	1514
		2020-01-07 22:12:25	2659		2136		0.803		0.585		5.68		128
		2020-01-07 22:22:25	2596		2236		0.861		0.58		5.72		204
		2020-01-07 22:32:25	2612		2301		0.881		0.586		5.73		45
		2020-01-07 22:42:25	2405		2018		0.839		0.534		5.73		127
		2020-01-07 22:52:25	3004		2621		0.872		0.673		5.92		89
	11	2020-01-07 23:02:25	3137	2863	2859	2547.17	0.911	0.886667	0.709	0.643833	6		65	1291
		2020-01-07 23:12:25	3321		2988		0.9		0.749		6		580
		2020-01-07 23:22:25	2580		2203		0.854		0.575		5.99		529
		2020-01-07 23:32:25	2545		2239		0.88		0.571		6.09		16
		2020-01-07 23:42:25	3210		2951		0.919		0.727		6.16		88
		2020-01-07 23:52:25	2385		2043		0.856		0.532		6.16		13
	12	2020-01-08 00:02:25	3311	2916.17	3008	2613.83	0.909	0.895167	0.748	0.657	6.32		607	1679
		2020-01-08 00:12:25	2530		2210		0.874		0.567		6.31		297
		2020-01-08 00:22:25	2642		2381		0.901		0.596		6.41		57
		2020-01-08 00:32:25	3181		2895		0.91		0.719		6.4		245
		2020-01-08 00:42:25	2499		2201		0.881		0.561		6.4		74
		2020-01-08 00:52:25	3334		2988		0.896		0.751		6.59		399
	13	2020-01-08 01:02:25	3186	2843.33	2886	2561.83	0.906	0.900833	0.72	0.6415	6.63		305	1345
		2020-01-08 01:12:25	2292		2044		0.892		0.516		6.62		96
		2020-01-08 01:22:25	2665		2395		0.899		0.601		6.65		264
		2020-01-08 01:32:25	3072		2738		0.891		0.691		6.75		164
		2020-01-08 01:42:25	3100		2805		0.905		0.7		6.76		378
		2020-01-08 01:52:25	2745		2503		0.912		0.621		6.76		138
	14	2020-01-08 02:02:25	2471	3063.5	2057	2567.17	0.832	0.835167	0.548	0.680167	6.76		32	1357
		2020-01-08 02:12:25	2660		2193		0.824		0.589		6.76		2
		2020-01-08 02:22:25	2713		2141		0.789		0.595		6.75		3
		2020-01-08 02:32:25	3430		2891		0.843		0.762		6.81		278
		2020-01-08 02:42:25	3439		2986		0.868		0.769		6.9		318
		2020-01-08 02:52:25	3668		3135		0.855		0.818		6.91		724
	15	2020-01-08 03:02:25	2523	2786.33	2064	2311.83	0.818	0.828833	0.557	0.617333	6.91		240	1506
		2020-01-08 03:12:25	2957		2568		0.868		0.662		6.99		220
		2020-01-08 03:22:25	3272		2713		0.829		0.725		7		667
		2020-01-08 03:32:25	2697		2215		0.821		0.596		7.02		146
		2020-01-08 03:42:25	2698		2176		0.806		0.594		7.02		49
		2020-01-08 03:52:25	2571		2135		0.831		0.57		7.08		184
	16	2020-01-08 04:02:25	3105	3121.83	2612	2482.5	0.841	0.795	0.69	0.685333	7.09		553	6761
		2020-01-08 04:12:25	2857		2326		0.814		0.63		7.09		156
		2020-01-08 04:22:25	2939		2339		0.796		0.645		7.08		299
		2020-01-08 04:32:25	3505		2818		0.804		0.771		7.08		3167
		2020-01-08 04:42:25	3376		2617		0.775		0.738		7.08		1713
		2020-01-08 04:52:25	2949		2183		0.74		0.638		7.04		873
	17	2020-01-08 05:02:25	2671	2560.17	1986	1906	0.743	0.742833	0.579	0.554833	7.13		164	935
		2020-01-08 05:12:25	2935		2295		0.782		0.642		7.13		228
		2020-01-08 05:22:25	2699		2014		0.746		0.585		7.13		492
		2020-01-08 05:32:25	2371		1730		0.73		0.512		7.13		21
		2020-01-08 05:42:25	2260		1642		0.727		0.487		7.13		18
		2020-01-08 05:52:25	2425		1769		0.729		0.524		7.13		12
	18	2020-01-08 06:02:25	3244	2469.83	2456	1908	0.757	0.775833	0.705	0.539	7.14		154	826
		2020-01-08 06:12:25	2842		2170		0.764		0.619		7.22		645
		2020-01-08 06:22:25	2087		1645		0.788		0.457		7.22		23
		2020-01-08 06:32:25	2315		1754		0.758		0.503		7.22		0
		2020-01-08 06:42:25	2329		1742		0.748		0.505		7.21		4
		2020-01-08 06:52:25	2002		1681		0.84		0.445		7.21		0
	19	2020-01-08 07:02:25	2188	2551.33	1604	1911.67	0.733	0.747	0.473	0.553833	7.21		1	1157
		2020-01-08 07:12:25	2152		1566		0.728		0.464		7.21		16
		2020-01-08 07:22:25	2264		1669		0.737		0.49		7.21		0
		2020-01-08 07:32:25	3243		2501		0.771		0.708		7.28		270
		2020-01-08 07:42:25	2858		2165		0.758		0.622		7.29		810
		2020-01-08 07:52:25	2603		1965		0.755		0.566		7.29		60
	20	2020-01-08 08:02:25	1971	2294.5	1470	1676.67	0.746	0.730833	0.427	0.4955	7.3		11	113
		2020-01-08 08:12:25	2583		1896		0.734		0.558		7.3		35
		2020-01-08 08:22:25	2445		1788		0.731		0.528		7.3		7
		2020-01-08 08:32:25	2193		1602		0.73		0.474		7.3		14
		2020-01-08 08:42:25	2216		1597		0.721		0.477		7.29		27
		2020-01-08 08:52:25	2359		1707		0.723		0.509		7.29		19
	21	2020-01-08 09:02:25	2161	2454.17	1495	1824.33	0.692	0.7415	0.462	0.531667	7.29		19	445
		2020-01-08 09:12:25	3102		2366		0.763		0.675		7.45		74
		2020-01-08 09:22:25	2511		1915		0.763		0.547		7.45		331
		2020-01-08 09:32:25	2307		1739		0.754		0.501		7.45		5
		2020-01-08 09:42:25	2289		1702		0.743		0.496		7.45		8
		2020-01-08 09:52:25	2355		1729		0.734		0.509		7.45		8
	22	2020-01-08 10:02:25	2199	2607.67	1672	1981.83	0.76	0.757833	0.479	0.5675	7.45		13	448
		2020-01-08 10:12:25	2345		1750		0.746		0.508		7.45		17
		2020-01-08 10:22:25	2364		1712		0.724		0.51		7.45		25
		2020-01-08 10:32:25	2551		1890		0.741		0.552		7.44		41
		2020-01-08 10:42:25	3306		2551		0.772		0.722		7.5		236
		2020-01-08 10:52:25	2881		2316		0.804		0.634		7.5		116
	23	2020-01-08 11:02:25	2213	2466.17	1664	1833.5	0.752	0.741167	0.48	0.534333	7.5		31	247
		2020-01-08 11:12:25	2429		1732		0.713		0.522		7.5		5
		2020-01-08 11:22:25	2310		1704		0.738		0.5		7.5		23
		2020-01-08 11:32:25	2444		1763		0.721		0.527		7.5		18
		2020-01-08 11:42:25	2358		1718		0.728		0.509		7.49		2
		2020-01-08 11:52:25	3043		2420		0.795		0.668		7.62		168
	24	2020-01-08 12:02:25	2600	2401.17	2084	1838.83	0.801	0.765667	0.572	0.523333	7.61		54	109
		2020-01-08 12:12:25	2347		1795		0.765		0.511		7.61		9
		2020-01-08 12:22:25	2193		1708		0.779		0.48		7.61		24
		2020-01-08 12:32:25	2525		1888		0.748		0.548		7.61		3
		2020-01-08 12:42:25	2375		1789		0.754		0.516		7.6		12
		2020-01-08 12:52:25	2367		1769		0.747		0.513		7.6		7
		2020-01-08 13:02:25	2276		1743		0.766		0.496		7.6		25
		2020-01-08 13:12:25	2400		1755		0.731		0.518		7.6		49
		2020-01-08 13:22:25	2394		1823		0.761		0.521		7.59		36
		2020-01-08 13:32:25	3045		2402		0.789		0.668		7.68		363
		2020-01-08 13:42:25	2914		2457		0.843		0.648		7.67		99
		2020-01-08 13:52:25	2184		1677		0.768		0.476		7.67		9
		2020-01-08 14:02:25	2398		1724		0.719		0.516		7.67		15
		2020-01-08 14:12:25	2469		1793		0.726		0.533		7.67		42
		2020-01-08 14:22:25	2463		1815		0.737		0.533		7.67		7
		2020-01-08 14:32:25	2567		1902		0.741		0.556		7.67		36
		2020-01-08 14:42:25	2575		1888		0.733		0.556		7.67		58
		2020-01-08 14:52:25	2258		1617		0.716		0.486		7.66		10
		2020-01-08 15:02:25	2414		1732		0.717		0.52		7.66		27

## Sheet: Control 1 2
TRUE HOUR	EXPERIMENTAL HOUR	TRUE HOUR	VO2	AVG VO2	CO2	AVG CO2	RER	AVG RER	HEAT	AVG HEAT	CUMULATIVE FOOD INTAKE	TOTAL FOOD INTAKE	XAMB	HR SUM XAMB		TRUE HOUR	EXPERIMENTAL HOUR	AVG VO2	AVG CO2	AVG RER	AVG HEAT	TOTAL FOOD INTAKE	HR SUM XAMB
	0	2020-01-07 12:04:25	3361	3461.67	2762	2832.83	0.822	0.818333	0.701	0.721167	2.56	-2.56	0	30		12	0	3461.67	2832.83	0.818333	0.721167	-2.56	30
		2020-01-07 12:14:25	3451		2889		0.837		0.722		2.52		19			13	1	3797.33	3218.83	0.846	0.797167		827
		2020-01-07 12:24:25	3551		2905		0.818		0.74		2.56		1			14	2	3544.5	2960.83	0.835	0.741667		67
		2020-01-07 12:34:25	3471		2835		0.817		0.723		2.55		0			15	3	3610.5	2951.83	0.8155	0.752		81
		2020-01-07 12:44:25	3485		2820		0.809		0.724		2.55		2			16	4	3669.67	3122.17	0.8505	0.770833		186
		2020-01-07 12:54:25	3451		2786		0.807		0.717		2.54		8			17	5	3785.5	3205	0.845167	0.794333		228
	1	2020-01-07 13:04:25	3600	3797.33	3117	3218.83	0.866	0.846	0.759	0.797167	2.7		184	827		18	6	4130.67	3545.5	0.858	0.869333		934
		2020-01-07 13:14:25	4428		3911		0.883		0.938		2.33		442			19	7	3880.67	3440.17	0.886667	0.822667		247
		2020-01-07 13:24:25	4255		3596		0.845		0.893		2.32		196			20	8	3936.83	3621.17	0.92	0.8415		423
		2020-01-07 13:34:25	3557		2952		0.83		0.743		2.32		1			21	9	4057	3759.83	0.926167	0.869		550
		2020-01-07 13:44:25	3513		2912		0.829		0.734		2.31		3			22	10	3950	3647.33	0.923333	0.845167		760
		2020-01-07 13:54:25	3431		2825		0.823		0.716		2.31		1			23	11	3886.83	3568.17	0.9185	0.8305		622
	2	2020-01-07 14:04:25	3391	3544.5	2779	2960.83	0.82	0.835	0.707	0.741667	2.3		1	67		24	12	4246.5	3926.5	0.9255	0.908833		2483
		2020-01-07 14:14:25	3590		2975		0.829		0.75		2.33		1			1	13	3864.33	3522	0.912167	0.8245		805
		2020-01-07 14:24:25	3912		3353		0.857		0.823		2.37		54			2	14	4123.5	3768.17	0.9135	0.880167		2360
		2020-01-07 14:34:25	3417		2879		0.843		0.716		2.36		0			3	15	3849.17	3521.83	0.915	0.821833		769
		2020-01-07 14:44:25	3441		2876		0.836		0.72		2.36		3			4	16	3947.17	3516.33	0.890167	0.837667		906
		2020-01-07 14:54:25	3516		2903		0.825		0.734		2.35		8			5	17	3823.67	3363.67	0.879	0.809333		750
	3	2020-01-07 15:04:25	3556	3610.5	2907	2951.83	0.817	0.8155	0.741	0.752	2.35		2	81		6	18	3573	3016.5	0.8455	0.749167		361
		2020-01-07 15:14:25	3448		2747		0.797		0.714		2.34		2			7	19	3240.17	2710.33	0.836667	0.678333		121
		2020-01-07 15:24:25	3350		2693		0.804		0.695		2.33		0			8	20	3521.33	2894.67	0.821667	0.734167		22
		2020-01-07 15:34:25	3474		2759		0.794		0.719		2.33		0			9	21	3570.83	2931.5	0.8195	0.744667		170
		2020-01-07 15:44:25	3456		2829		0.819		0.72		2.41		13			10	22	3540.5	2865.17	0.807	0.736		288
		2020-01-07 15:54:25	4379		3776		0.862		0.923		2.41		64			11	23	3597.5	2834.5	0.787167	0.743833		81
	4	2020-01-07 16:04:25	3679	3669.67	3121	3122.17	0.848	0.8505	0.772	0.770833	2.46		11	186			24	4191	3388	0.808	0.871		128
		2020-01-07 16:14:25	3464		2899		0.837		0.725		2.45		4
		2020-01-07 16:24:25	3549		3015		0.85		0.745		2.53		91
		2020-01-07 16:34:25	3413		2920		0.855		0.718		2.52		0
		2020-01-07 16:44:25	3996		3444		0.862		0.842		2.52		42
		2020-01-07 16:54:25	3917		3334		0.851		0.823		2.52		38
	5	2020-01-07 17:04:25	3853	3785.5	3182	3205	0.826	0.845167	0.804	0.794333	2.51		29	228
		2020-01-07 17:14:25	3578		2877		0.804		0.743		2.51		0
		2020-01-07 17:24:25	3425		2886		0.842		0.718		2.62		127
		2020-01-07 17:34:25	3617		3063		0.847		0.759		2.62		1
		2020-01-07 17:44:25	4178		3753		0.898		0.888		2.61		39
		2020-01-07 17:54:25	4062		3469		0.854		0.854		2.46		32
	6	2020-01-07 18:04:25	4346	4130.67	3648	3545.5	0.84	0.858	0.91	0.869333	2.6		33	934
		2020-01-07 18:14:25	4097		3336		0.814		0.853		2.64		159
		2020-01-07 18:24:25	3866		3293		0.852		0.812		2.74		20
		2020-01-07 18:34:25	4477		3988		0.891		0.95		2.73		237
		2020-01-07 18:44:25	3802		3265		0.859		0.8		2.81		96
		2020-01-07 18:54:25	4196		3743		0.892		0.891		2.85		389
	7	2020-01-07 19:04:25	3899	3880.67	3396	3440.17	0.871	0.886667	0.823	0.822667	2.85		50	247
		2020-01-07 19:14:25	4105		3690		0.899		0.873		2.98		71
		2020-01-07 19:24:25	4119		3677		0.893		0.874		2.97		17
		2020-01-07 19:34:25	3820		3292		0.862		0.805		3.11		33
		2020-01-07 19:44:25	3529		3195		0.905		0.752		3.18		74
		2020-01-07 19:54:25	3812		3391		0.89		0.809		3.17		2
	8	2020-01-07 20:04:25	3610	3936.83	3370	3621.17	0.934	0.92	0.774	0.8415	3.29		217	423
		2020-01-07 20:14:25	4453		4117		0.925		0.953		3.28		27
		2020-01-07 20:24:25	3417		3131		0.916		0.73		3.39		31
		2020-01-07 20:34:25	3914		3527		0.901		0.833		3.38		0
		2020-01-07 20:44:25	4554		4186		0.919		0.973		3.38		35
		2020-01-07 20:54:25	3673		3396		0.925		0.786		3.47		113
	9	2020-01-07 21:04:25	4045	4057	3664	3759.83	0.906	0.926167	0.862	0.869	3.46		20	550
		2020-01-07 21:14:25	3854		3576		0.928		0.826		3.57		84
		2020-01-07 21:24:25	4486		4223		0.941		0.964		3.56		82
		2020-01-07 21:34:25	3946		3704		0.939		0.848		3.68		334
		2020-01-07 21:44:25	4213		3969		0.942		0.906		3.68		30
		2020-01-07 21:54:25	3798		3423		0.901		0.808		3.64		0
	10	2020-01-07 22:04:25	3672	3950	3250	3647.33	0.885	0.923333	0.778	0.845167	3.66		1	760
		2020-01-07 22:14:25	3381		3203		0.947		0.728		3.89		88
		2020-01-07 22:24:25	4029		3748		0.93		0.864		3.89		26
		2020-01-07 22:34:25	4475		4149		0.927		0.958		3.88		61
		2020-01-07 22:44:25	4019		3741		0.931		0.862		3.95		497
		2020-01-07 22:54:25	4124		3793		0.92		0.881		3.94		87
	11	2020-01-07 23:04:25	4073	3886.83	3648	3568.17	0.896	0.9185	0.865	0.8305	3.97		57	622
		2020-01-07 23:14:25	3964		3654		0.922		0.848		4.06		303
		2020-01-07 23:24:25	3987		3618		0.908		0.85		4.06		12
		2020-01-07 23:34:25	3487		3252		0.933		0.748		4.24		124
		2020-01-07 23:44:25	4095		3857		0.942		0.88		4.23		91
		2020-01-07 23:54:25	3715		3380		0.91		0.792		4.28		35
	12	2020-01-08 00:04:25	3441	4246.5	3268	3926.5	0.95	0.9255	0.741	0.908833	4.39		138	2483
		2020-01-08 00:14:25	4611		4324		0.938		0.99		4.39		531
		2020-01-08 00:24:25	4567		4094		0.896		0.971		4.4		562
		2020-01-08 00:34:25	4417		4060		0.919		0.944		4.46		488
		2020-01-08 00:44:25	4035		3687		0.914		0.861		4.57		497
		2020-01-08 00:54:25	4408		4126		0.936		0.946		4.56		267
	13	2020-01-08 01:04:25	3394	3864.33	3181	3522	0.937	0.912167	0.729	0.8245	4.7		111	805
		2020-01-08 01:14:25	3773		3494		0.926		0.808		4.7		35
		2020-01-08 01:24:25	4336		3960		0.913		0.925		4.69		142
		2020-01-08 01:34:25	3859		3506		0.909		0.823		4.79		396
		2020-01-08 01:44:25	3710		3350		0.903		0.79		4.78		58
		2020-01-08 01:54:25	4114		3641		0.885		0.872		4.87		63
	14	2020-01-08 02:04:25	4227	4123.5	3917	3768.17	0.927	0.9135	0.905	0.880167	4.95		264	2360
		2020-01-08 02:14:25	3935		3519		0.894		0.836		5		615
		2020-01-08 02:24:25	3817		3455		0.905		0.813		4.99		77
		2020-01-08 02:34:25	4041		3701		0.916		0.863		4.99		37
		2020-01-08 02:44:25	4285		3967		0.926		0.917		5.11		535
		2020-01-08 02:54:25	4436		4050		0.913		0.947		5.1		832
	15	2020-01-08 03:04:25	3964	3849.17	3690	3521.83	0.931	0.915	0.85	0.821833	5.18		304	769
		2020-01-08 03:14:25	3418		3152		0.922		0.731		5.23		109
		2020-01-08 03:24:25	3926		3591		0.915		0.838		5.23		5
		2020-01-08 03:34:25	3907		3610		0.924		0.836		5.34		314
		2020-01-08 03:44:25	4000		3708		0.927		0.857		5.33		27
		2020-01-08 03:54:25	3880		3380		0.871		0.819		5.33		10
	16	2020-01-08 04:04:25	4183	3947.17	3637	3516.33	0.87	0.890167	0.883	0.837667	5.32		39	906
		2020-01-08 04:14:25	4336		3940		0.909		0.924		5.44		360
		2020-01-08 04:24:25	3901		3440		0.882		0.826		5.48		328
		2020-01-08 04:34:25	3972		3618		0.911		0.847		5.48		63
		2020-01-08 04:44:25	3227		2802		0.868		0.681		5.55		65
		2020-01-08 04:54:25	4064		3661		0.901		0.865		5.55		51
	17	2020-01-08 05:04:25	3354	3823.67	2922	3363.67	0.871	0.879	0.708	0.809333	5.64		95	750
		2020-01-08 05:14:25	4040		3566		0.883		0.856		5.63		0
		2020-01-08 05:24:25	4109		3700		0.901		0.874		5.74		300
		2020-01-08 05:34:25	3856		3477		0.902		0.821		5.73		279
		2020-01-08 05:44:25	3976		3469		0.872		0.84		5.73		75
		2020-01-08 05:54:25	3607		3048		0.845		0.757		5.72		1
	18	2020-01-08 06:04:25	3785	3573	3076	3016.5	0.813	0.8455	0.788	0.749167	5.71		0	361
		2020-01-08 06:14:25	3710		2964		0.799		0.769		5.7		9
		2020-01-08 06:24:25	3702		3051		0.824		0.772		5.7		0
		2020-01-08 06:34:25	3458		2845		0.823		0.721		5.69		0
		2020-01-08 06:44:25	3205		2803		0.875		0.677		5.85		161
		2020-01-08 06:54:25	3578		3360		0.939		0.768		5.84		191
	19	2020-01-08 07:04:25	2929	3240.17	2541	2710.33	0.867	0.836667	0.618	0.678333	5.83		1	121
		2020-01-08 07:14:25	3276		2772		0.846		0.687		5.83		0
		2020-01-08 07:24:25	3114		2543		0.817		0.649		5.82		6
		2020-01-08 07:34:25	3294		2719		0.825		0.688		5.82		4
		2020-01-08 07:44:25	3379		2748		0.813		0.703		5.82		1
		2020-01-08 07:54:25	3449		2939		0.852		0.725		5.94		109
	20	2020-01-08 08:04:25	3814	3521.33	3249	2894.67	0.852	0.821667	0.801	0.734167	5.94		12	22
		2020-01-08 08:14:25	3563		2935		0.824		0.743		5.93		0
		2020-01-08 08:24:25	3393		2834		0.835		0.71		5.93		1
		2020-01-08 08:34:25	3541		2873		0.812		0.736		5.92		3
		2020-01-08 08:44:25	3415		2768		0.811		0.71		5.91		6
		2020-01-08 08:54:25	3402		2709		0.796		0.705		5.91		0
	21	2020-01-08 09:04:25	3810	3570.83	3153	2931.5	0.828	0.8195	0.796	0.744667	5.94		21	170
		2020-01-08 09:14:25	4064		3418		0.841		0.852		6.01		126
		2020-01-08 09:24:25	3766		3185		0.846		0.79		6		17
		2020-01-08 09:34:25	3242		2662		0.821		0.676		6		0
		2020-01-08 09:44:25	3296		2606		0.791		0.682		5.99		0
		2020-01-08 09:54:25	3247		2565		0.79		0.672		5.99		6
	22	2020-01-08 10:04:25	3145	3540.5	2477	2865.17	0.788	0.807	0.65	0.736	5.98		0	288
		2020-01-08 10:14:25	3481		2797		0.803		0.723		6		56
		2020-01-08 10:24:25	3992		3340		0.837		0.836		6.07		208
		2020-01-08 10:34:25	4071		3405		0.836		0.852		6.07		21
		2020-01-08 10:44:25	3258		2601		0.798		0.675		6.07		0
		2020-01-08 10:54:25	3296		2571		0.78		0.68		6.06		3
	23	2020-01-08 11:04:25	3383	3597.5	2691	2834.5	0.795	0.787167	0.701	0.743833	6.06		2	81
		2020-01-08 11:14:25	3547		2762		0.779		0.732		6.05		0
		2020-01-08 11:24:25	3617		2849		0.788		0.748		6.05		4
		2020-01-08 11:34:25	3504		2707		0.773		0.722		6.04		2
		2020-01-08 11:44:25	3379		2623		0.776		0.696		6.04		0
		2020-01-08 11:54:25	4155		3375		0.812		0.864		6.03		73
	24	2020-01-08 12:04:25	4191	4191	3388	3388	0.808	0.808	0.871	0.871	6.03		128	128

## Sheet: Control 2 1
TRUE HOUR	EXPERIMENTAL HOUR	TRUE HOUR	VO2	AVG VO2	CO2	AVG CO2	RER	AVG RER	HEAT	AVG HEAT	CUMULATIVE FOOD INTAKE	TOTAL FOOD INTAKE	XAMB	HR SUM XAMB		TRUE HOUR	EXPERIMENTAL HOUR	AVG VO2	AVG CO2	AVG RER	AVG HEAT	TOTAL FOOD INTAKE	HR SUM XAMB
	0	2020-01-09 12:09:01	2769	2190	2131	1656	0.769	0.753333	0.619	0.487667	8.14	-8.14	610	1016		12	0	2190	1656	0.753333	0.487667	-8.14	1016
		2020-01-09 12:19:01	2451		1913		0.78		0.549		7.68		259			13	1	1880.67	1387.17	0.737667	0.4165		54
		2020-01-09 12:29:01	1865		1349		0.723		0.412		7.51		15			14	2	2016.83	1513.17	0.749	0.4485		371
		2020-01-09 12:39:01	1897		1389		0.732		0.42		7.6		11			15	3	1971.83	1467.67	0.744167	0.437667		120
		2020-01-09 12:49:01	1989		1479		0.744		0.441		12.5		40			16	4	2187.5	1725.33	0.789167	0.491333		825
		2020-01-09 12:59:01	2169		1675		0.772		0.485		11.98		81			17	5	2412.83	1944.83	0.803833	0.544167		1006
	1	2020-01-09 13:09:01	1908	1880.67	1413	1387.17	0.741	0.737667	0.423	0.4165	12.2		7	54		18	6	2835.33	2360.5	0.832333	0.643833		5400
		2020-01-09 13:19:01	1861		1372		0.737		0.412		12.45		1			19	7	2619.17	2116.17	0.807167	0.591		3329
		2020-01-09 13:29:01	1837		1363		0.742		0.407		11.55		15			20	8	2514.5	2115.83	0.8415	0.572333		2091
		2020-01-09 13:39:01	1951		1425		0.73		0.431		11.14		12			21	9	2421.67	2080.17	0.857	0.553667		1437
		2020-01-09 13:49:01	1892		1391		0.735		0.419		11.09		13			22	10	2738.33	2338.33	0.854333	0.625167		5836
		2020-01-09 13:59:01	1835		1359		0.741		0.407		11.09		6			23	11	2522.17	2125.83	0.842833	0.574		3005
	2	2020-01-09 14:09:01	1778	2016.83	1294	1513.17	0.727	0.749	0.393	0.4485	11.25		1	371		24	12	2656.5	2256.17	0.848333	0.605667		3233
		2020-01-09 14:19:01	1773		1287		0.726		0.392		11.25		12			1	13	2685.83	2246.5	0.835333	0.6105		4809
		2020-01-09 14:29:01	1994		1563		0.784		0.447		10.96		16			2	14	2470.67	2086.5	0.842833	0.562667		1354
		2020-01-09 14:39:01	2478		1900		0.767		0.553		10.89		164			3	15	2439	2017.5	0.827	0.552833		2225
		2020-01-09 14:49:01	2170		1597		0.736		0.481		9.11		153			4	16	2311.83	1884	0.815333	0.522667		1756
		2020-01-09 14:59:01	1908		1438		0.754		0.425		9.35		25			5	17	2208	1779.33	0.805667	0.497667		1609
	3	2020-01-09 15:09:01	2038	1971.83	1512	1467.67	0.742	0.744167	0.452	0.437667	9.55		14	120		6	18	1871.67	1479	0.790333	0.420333		150
		2020-01-09 15:19:01	1946		1424		0.732		0.43		9.64		8			7	19	2114.67	1609.17	0.758	0.471333		1150
		2020-01-09 15:29:01	1990		1501		0.754		0.443		9.77		18			8	20	2094.67	1607.33	0.765833	0.467833		702
		2020-01-09 15:39:01	1947		1494		0.767		0.435		9.84		18			9	21	2090.67	1583	0.756833	0.4655		458
		2020-01-09 15:49:01	1939		1420		0.732		0.429		9.89		30			10	22	2206.83	1672.33	0.754833	0.491333		1106
		2020-01-09 15:59:01	1971		1455		0.738		0.437		9.82		32			11	23	2075.67	1560.67	0.750667	0.461667		557
	4	2020-01-09 16:09:01	2673	2187.5	2050	1725.33	0.767	0.789167	0.597	0.491333	10.06		457	825			24	2377	1907	0.802	0.536		85
		2020-01-09 16:19:01	2131		1711		0.803		0.48		10.07		77
		2020-01-09 16:29:01	1907		1495		0.784		0.428		10.01		11
		2020-01-09 16:39:01	1931		1510		0.782		0.433		10.08		16
		2020-01-09 16:49:01	2415		1946		0.806		0.545		11.37		186
		2020-01-09 16:59:01	2068		1640		0.793		0.465		11.31		78
	5	2020-01-09 17:09:01	2079	2412.83	1570	1944.83	0.755	0.803833	0.463	0.544167	11.62		10	1006
		2020-01-09 17:19:01	2379		1859		0.781		0.533		9.47		196
		2020-01-09 17:29:01	2051		1665		0.812		0.463		9.46		83
		2020-01-09 17:39:01	2696		2255		0.836		0.613		12.74		220
		2020-01-09 17:49:01	2651		2187		0.825		0.601		16.22		214
		2020-01-09 17:59:01	2621		2133		0.814		0.592		11.19		283
	6	2020-01-09 18:09:01	2742	2835.33	2236	2360.5	0.815	0.832333	0.62	0.643833	9.35		384	5400
		2020-01-09 18:19:01	2752		2342		0.851		0.628		8.39		918
		2020-01-09 18:29:01	3010		2478		0.823		0.682		9.81		733
		2020-01-09 18:39:01	2967		2463		0.83		0.673		13.58		1290
		2020-01-09 18:49:01	2712		2196		0.81		0.612		11.63		990
		2020-01-09 18:59:01	2829		2448		0.865		0.648		18.21		1085
	7	2020-01-09 19:09:01	3112	2619.17	2600	2116.17	0.836	0.807167	0.707	0.591	19.78		1242	3329
		2020-01-09 19:19:01	2514		2006		0.798		0.566		20.09		514
		2020-01-09 19:29:01	2651		2157		0.814		0.599		10.52		694
		2020-01-09 19:39:01	2752		2202		0.8		0.62		20.2		518
		2020-01-09 19:49:01	2559		1995		0.779		0.573		13.74		317
		2020-01-09 19:59:01	2127		1737		0.816		0.481		13.64		44
	8	2020-01-09 20:09:01	2686	2514.5	2199	2115.83	0.819	0.8415	0.608	0.572333	14.76		533	2091
		2020-01-09 20:19:01	2449		2025		0.827		0.555		15.37		527
		2020-01-09 20:29:01	2481		2024		0.816		0.561		14.36		438
		2020-01-09 20:39:01	2581		2264		0.877		0.593		14.35		67
		2020-01-09 20:49:01	2706		2324		0.859		0.619		19.7		323
		2020-01-09 20:59:01	2184		1859		0.851		0.498		19.42		203
	9	2020-01-09 21:09:01	2417	2421.67	2053	2080.17	0.849	0.857	0.551	0.553667	12.82		61	1437
		2020-01-09 21:19:01	2315		1996		0.862		0.53		12.72		135
		2020-01-09 21:29:01	2342		1990		0.85		0.534		20.83		340
		2020-01-09 21:39:01	2296		1885		0.821		0.52		20.77		26
		2020-01-09 21:49:01	2311		1957		0.847		0.527		16.54		332
		2020-01-09 21:59:01	2849		2600		0.913		0.66		13.06		543
	10	2020-01-09 22:09:01	3098	2738.33	2642	2338.33	0.853	0.854333	0.707	0.625167	11.9		1213	5836
		2020-01-09 22:19:01	2898		2501		0.863		0.663		12.25		1086
		2020-01-09 22:29:01	2647		2219		0.838		0.602		16.25		1146
		2020-01-09 22:39:01	2378		2079		0.875		0.546		15.75		416
		2020-01-09 22:49:01	2818		2385		0.847		0.642		16.54		1175
		2020-01-09 22:59:01	2591		2204		0.85		0.591		13.4		800
	11	2020-01-09 23:09:01	2754	2522.17	2343	2125.83	0.851	0.842833	0.628	0.574	18.08		703	3005
		2020-01-09 23:19:01	2484		2128		0.857		0.567		13.39		621
		2020-01-09 23:29:01	2461		2165		0.88		0.566		9.32		541
		2020-01-09 23:39:01	2380		1961		0.824		0.539		17.21		336
		2020-01-09 23:49:01	2569		2173		0.846		0.585		17.17		109
		2020-01-09 23:59:01	2485		1985		0.799		0.559		14.21		695
	12	2020-01-10 00:09:01	2297	2656.5	1931	2256.17	0.84	0.848333	0.523	0.605667	14.01		36	3233
		2020-01-10 00:19:01	2629		2234		0.85		0.599		23.31		342
		2020-01-10 00:29:01	2385		1997		0.837		0.542		23.33		16
		2020-01-10 00:39:01	2778		2293		0.826		0.629		19.33		595
		2020-01-10 00:49:01	2815		2439		0.866		0.645		17.08		772
		2020-01-10 00:59:01	3035		2643		0.871		0.696		11.94		1472
	13	2020-01-10 01:09:01	2798	2685.83	2372	2246.5	0.848	0.835333	0.638	0.6105	9.13		1325	4809
		2020-01-10 01:19:01	2938		2472		0.841		0.669		17.72		968
		2020-01-10 01:29:01	2450		1955		0.798		0.551		15.84		605
		2020-01-10 01:39:01	2695		2330		0.864		0.617		22.32		776
		2020-01-10 01:49:01	2312		1907		0.825		0.524		12.79		631
		2020-01-10 01:59:01	2922		2443		0.836		0.664		19.42		504
	14	2020-01-10 02:09:01	2741	2470.67	2391	2086.5	0.873	0.842833	0.629	0.562667	18.16		338	1354
		2020-01-10 02:19:01	2595		2283		0.88		0.596		16.32		325
		2020-01-10 02:29:01	2620		2205		0.842		0.596		17.72		272
		2020-01-10 02:39:01	2243		1836		0.818		0.507		21.28		230
		2020-01-10 02:49:01	2272		1873		0.824		0.515		21.14		110
		2020-01-10 02:59:01	2353		1931		0.82		0.533		11.69		79
	15	2020-01-10 03:09:01	2611	2439	2187	2017.5	0.838	0.827	0.593	0.552833	12.51		214	2225
		2020-01-10 03:19:01	2329		1913		0.822		0.527		12.41		109
		2020-01-10 03:29:01	2561		2163		0.844		0.583		12.33		408
		2020-01-10 03:39:01	2200		1791		0.814		0.497		12.38		707
		2020-01-10 03:49:01	2675		2174		0.813		0.604		20.13		660
		2020-01-10 03:59:01	2258		1877		0.831		0.513		19.89		127
	16	2020-01-10 04:09:01	2403	2311.83	1955	1884	0.814	0.815333	0.543	0.522667	22.3		229	1756
		2020-01-10 04:19:01	2241		1841		0.822		0.507		22.21		63
		2020-01-10 04:29:01	2226		1805		0.811		0.503		16.58		91
		2020-01-10 04:39:01	2510		2056		0.819		0.568		16.44		194
		2020-01-10 04:49:01	2384		1907		0.8		0.537		16.98		1047
		2020-01-10 04:59:01	2107		1740		0.826		0.478		16.85		132
	17	2020-01-10 05:09:01	2445	2208	1970	1779.33	0.806	0.805667	0.551	0.497667	16.8		77	1609
		2020-01-10 05:19:01	2343		1914		0.817		0.53		14.52		788
		2020-01-10 05:29:01	1992		1608		0.807		0.449		14.39		50
		2020-01-10 05:39:01	2111		1641		0.777		0.472		14.36		9
		2020-01-10 05:49:01	2161		1741		0.806		0.487		22.48		104
		2020-01-10 05:59:01	2196		1802		0.821		0.497		13.67		581
	18	2020-01-10 06:09:01	1891	1871.67	1565	1479	0.828	0.790333	0.429	0.420333	13.53		42	150
		2020-01-10 06:19:01	1739		1382		0.794		0.391		13.54		21
		2020-01-10 06:29:01	1863		1433		0.769		0.416		13.55		24
		2020-01-10 06:39:01	1821		1440		0.791		0.409		13.56		12
		2020-01-10 06:49:01	1965		1504		0.766		0.438		13.62		23
		2020-01-10 06:59:01	1951		1550		0.794		0.439		13.6		28
	19	2020-01-10 07:09:01	2604	2114.67	2053	1609.17	0.788	0.758	0.585	0.471333	19.42		798	1150
		2020-01-10 07:19:01	2304		1850		0.803		0.519		19.64		290
		2020-01-10 07:29:01	1996		1455		0.729		0.441		19.48		30
		2020-01-10 07:39:01	1798		1333		0.741		0.399		19.37		9
		2020-01-10 07:49:01	1951		1422		0.729		0.431		19.36		21
		2020-01-10 07:59:01	2035		1542		0.758		0.453		19.42		2
	20	2020-01-10 08:09:01	2498	2094.67	1924	1607.33	0.77	0.765833	0.558	0.467833	23.88		64	702
		2020-01-10 08:19:01	2423		1927		0.796		0.545		12.76		526
		2020-01-10 08:29:01	2027		1569		0.774		0.453		12.86		38
		2020-01-10 08:39:01	1872		1463		0.781		0.42		12.87		40
		2020-01-10 08:49:01	1800		1343		0.746		0.4		12.91		13
		2020-01-10 08:59:01	1948		1418		0.728		0.431		12.94		21
	21	2020-01-10 09:09:01	1870	2090.67	1393	1583	0.745	0.756833	0.415	0.4655	12.98		16	458
		2020-01-10 09:19:01	2555		1956		0.766		0.57		15.31		339
		2020-01-10 09:29:01	1997		1527		0.765		0.446		15.34		36
		2020-01-10 09:39:01	2155		1638		0.76		0.48		15.38		43
		2020-01-10 09:49:01	1933		1474		0.763		0.431		15.35		12
		2020-01-10 09:59:01	2034		1510		0.742		0.451		15.33		12
	22	2020-01-10 10:09:01	1830	2206.83	1344	1672.33	0.735	0.754833	0.405	0.491333	15.36		3	1106
		2020-01-10 10:19:01	2732		2096		0.767		0.61		18.9		517
		2020-01-10 10:29:01	2563		2039		0.796		0.576		9.75		469
		2020-01-10 10:39:01	2243		1704		0.76		0.5		9.77		81
		2020-01-10 10:49:01	2020		1506		0.745		0.448		9.72		30
		2020-01-10 10:59:01	1853		1345		0.726		0.409		9.8		6
	23	2020-01-10 11:09:01	1898	2075.67	1403	1560.67	0.739	0.750667	0.421	0.461667	9.73		23	557
		2020-01-10 11:19:01	1799		1363		0.758		0.401		9.69		44
		2020-01-10 11:29:01	1803		1336		0.741		0.4		9.81		6
		2020-01-10 11:39:01	1862		1377		0.74		0.413		9.86		16
		2020-01-10 11:49:01	2502		1861		0.744		0.555		10.63		118
		2020-01-10 11:59:01	2590		2024		0.782		0.58		18.24		350
	24	2020-01-10 12:09:01	2377	2377	1907	1907	0.802	0.802	0.536	0.536	18.22		85	85

## Sheet: Control 2 2
TRUE HOUR	EXPERIMENTAL HOUR	TRUE HOUR	VO2	AVG VO2	CO2	AVG CO2	RER	AVG RER	HEAT	AVG HEAT	CUMULATIVE FOOD INTAKE	TOTAL FOOD INTAKE	XAMB	HR SUM XAMB		TRUE HOUR	EXPERIMENTAL HOUR	AVG VO2	AVG CO2	AVG RER	AVG HEAT	TOTAL FOOD INTAKE	HR SUM XAMB
	0	2020-01-09 12:01:01	3346	3195.67	2476	2346.5	0.74	0.734167	0.693	0.660667	1.82	-1.82	11	24		12	0	3195.67	2346.5	0.734167	0.660667	-1.82	24
		2020-01-09 12:11:01	3260		2401		0.737		0.674		1.82		5			13	1	3543.33	2776	0.7825	0.741667		766
		2020-01-09 12:21:01	3096		2269		0.733		0.64		1.81		2			14	2	3449.5	2790.17	0.807833	0.727		272
		2020-01-09 12:31:01	3175		2348		0.739		0.657		1.81		1			15	3	3446.33	2686.5	0.778667	0.720833		325
		2020-01-09 12:41:01	3230		2336		0.723		0.666		1.81		2			16	4	3708.33	2983.33	0.801833	0.7805		1360
		2020-01-09 12:51:01	3067		2249		0.733		0.634		1.81		3			17	5	3594	2934.83	0.816	0.759167		415
	1	2020-01-09 13:01:01	3469	3543.33	2710	2776	0.781	0.7825	0.726	0.741667	1.87		52	766		18	6	4092	3257.17	0.795	0.8595		4500
		2020-01-09 13:11:01	3943		3177		0.806		0.83		1.87		673			19	7	4114.17	3268.83	0.794667	0.864		4806
		2020-01-09 13:21:01	3816		3055		0.801		0.802		1.92		29			20	8	4085.83	3282.67	0.803333	0.859833		3374
		2020-01-09 13:31:01	3366		2575		0.765		0.701		1.91		5			21	9	4145	3388	0.816833	0.8755		3412
		2020-01-09 13:41:01	3313		2601		0.785		0.694		1.91		6			22	10	4057.17	3304.83	0.8145	0.856167		2403
		2020-01-09 13:51:01	3353		2538		0.757		0.697		1.91		1			23	11	3877.5	3249	0.837833	0.823333		1171
	2	2020-01-09 14:01:01	3349	3449.5	2718	2790.17	0.811	0.807833	0.706	0.727	1.94		146	272		24	12	3859.17	3365.17	0.8715	0.8265		1831
		2020-01-09 14:11:01	3383		2625		0.776		0.707		1.93		5			1	13	4018.67	3351.5	0.834	0.852333		1605
		2020-01-09 14:21:01	3897		3173		0.814		0.822		2.05		105			2	14	3619.5	3071.33	0.8485	0.770333		1216
		2020-01-09 14:31:01	3637		3056		0.84		0.773		2.04		15			3	15	3738.17	3204.83	0.857167	0.797667		1352
		2020-01-09 14:41:01	3415		2779		0.814		0.721		2.04		0			4	16	3880	3246.67	0.8375	0.823667		1580
		2020-01-09 14:51:01	3016		2390		0.792		0.633		2.04		1			5	17	3749.17	3065.5	0.818	0.791667		951
	3	2020-01-09 15:01:01	3217	3446.33	2478	2686.5	0.77	0.778667	0.671	0.720833	2.04		6	325		6	18	3569	2900.67	0.811667	0.752667		642
		2020-01-09 15:11:01	3533		2753		0.779		0.739		2.03		5			7	19	3703	2899.67	0.780667	0.775333		1123
		2020-01-09 15:21:01	3368		2608		0.774		0.704		2.03		9			8	20	3390.17	2655.83	0.782833	0.709833		206
		2020-01-09 15:31:01	3419		2633		0.77		0.713		2.03		6			9	21	3483.83	2783.33	0.796667	0.7325		379
		2020-01-09 15:41:01	3339		2564		0.768		0.696		2.03		2			10	22	3631.5	2821.17	0.775167	0.759		415
		2020-01-09 15:51:01	3802		3083		0.811		0.802		2.05		297			11	23	3358.5	2570.67	0.7655	0.700167		26
	4	2020-01-09 16:01:01	3893	3708.33	3189	2983.33	0.819	0.801833	0.823	0.7805	2.05		37	1360			24	3417	2603	0.762	0.712		1
		2020-01-09 16:11:01	3520		2669		0.758		0.732		2.05		0
		2020-01-09 16:21:01	3278		2470		0.754		0.681		2.04		2
		2020-01-09 16:31:01	3465		2749		0.793		0.727		2.13		112
		2020-01-09 16:41:01	4158		3454		0.831		0.881		2.16		1163
		2020-01-09 16:51:01	3936		3369		0.856		0.839		2.15		46
	5	2020-01-09 17:01:01	3625	3594	2869	2934.83	0.791	0.816	0.761	0.759167	2.24		33	415
		2020-01-09 17:11:01	3582		2877		0.803		0.754		2.24		5
		2020-01-09 17:21:01	3431		2932		0.855		0.732		2.24		28
		2020-01-09 17:31:01	3287		2652		0.807		0.692		2.23		46
		2020-01-09 17:41:01	3555		2828		0.795		0.747		2.23		0
		2020-01-09 17:51:01	4084		3451		0.845		0.869		2.23		303
	6	2020-01-09 18:01:01	4038	4092	3197	3257.17	0.792	0.795	0.847	0.8595	2.23		1224	4500
		2020-01-09 18:11:01	4128		3341		0.809		0.87		2.22		318
		2020-01-09 18:21:01	3726		2821		0.757		0.775		2.22		50
		2020-01-09 18:31:01	4085		3190		0.781		0.855		2.32		363
		2020-01-09 18:41:01	4356		3529		0.81		0.918		2.28		1424
		2020-01-09 18:51:01	4219		3465		0.821		0.892		2.28		1121
	7	2020-01-09 19:01:01	4358	4114.17	3492	3268.83	0.801	0.794667	0.917	0.864	2.28		1134	4806
		2020-01-09 19:11:01	4418		3519		0.797		0.928		2.27		941
		2020-01-09 19:21:01	4031		3096		0.768		0.841		2.27		853
		2020-01-09 19:31:01	4135		3212		0.777		0.864		2.41		703
		2020-01-09 19:41:01	4099		3367		0.822		0.867		2.41		471
		2020-01-09 19:51:01	3644		2927		0.803		0.767		2.41		704
	8	2020-01-09 20:01:01	4024	4085.83	3217	3282.67	0.799	0.803333	0.846	0.859833	2.42		303	3374
		2020-01-09 20:11:01	4504		3591		0.797		0.946		2.43		857
		2020-01-09 20:21:01	4197		3378		0.805		0.884		2.43		927
		2020-01-09 20:31:01	4168		3434		0.824		0.882		2.45		868
		2020-01-09 20:41:01	3989		3162		0.793		0.837		2.5		245
		2020-01-09 20:51:01	3633		2914		0.802		0.764		2.5		174
	9	2020-01-09 21:01:01	4447	4145	3610	3388	0.812	0.816833	0.938	0.8755	2.5		556	3412
		2020-01-09 21:11:01	4047		3182		0.786		0.848		2.58		699
		2020-01-09 21:21:01	3635		2968		0.816		0.768		2.57		255
		2020-01-09 21:31:01	4136		3376		0.816		0.873		2.57		117
		2020-01-09 21:41:01	4253		3535		0.831		0.901		2.68		706
		2020-01-09 21:51:01	4352		3657		0.84		0.925		2.68		1079
	10	2020-01-09 22:01:01	4178	4057.17	3405	3304.83	0.815	0.8145	0.882	0.856167	2.67		574	2403
		2020-01-09 22:11:01	3933		3098		0.788		0.824		2.67		18
		2020-01-09 22:21:01	4310		3501		0.812		0.909		2.75		639
		2020-01-09 22:31:01	3558		2913		0.819		0.752		2.75		225
		2020-01-09 22:41:01	4088		3377		0.826		0.865		2.77		243
		2020-01-09 22:51:01	4276		3535		0.827		0.905		2.82		704
	11	2020-01-09 23:01:01	3529	3877.5	2891	3249	0.819	0.837833	0.746	0.823333	2.82		359	1171
		2020-01-09 23:11:01	4407		3721		0.844		0.937		2.88		215
		2020-01-09 23:21:01	3768		3169		0.841		0.801		2.95		180
		2020-01-09 23:31:01	3755		3215		0.856		0.801		2.96		124
		2020-01-09 23:41:01	4102		3374		0.823		0.868		2.99		107
		2020-01-09 23:51:01	3704		3124		0.844		0.787		3.05		186
	12	2020-01-10 00:01:01	3836	3859.17	3289	3365.17	0.857	0.8715	0.819	0.8265	3.07		141	1831
		2020-01-10 00:11:01	4204		3797		0.903		0.907		3.16		213
		2020-01-10 00:21:01	3527		3070		0.87		0.755		3.16		549
		2020-01-10 00:31:01	4057		3446		0.849		0.864		3.22		135
		2020-01-10 00:41:01	3707		3241		0.874		0.794		3.22		179
		2020-01-10 00:51:01	3824		3348		0.876		0.82		3.23		614
	13	2020-01-10 01:01:01	4020	4018.67	3436	3351.5	0.855	0.834	0.857	0.852333	3.22		206	1605
		2020-01-10 01:11:01	3937		3241		0.823		0.833		3.22		138
		2020-01-10 01:21:01	4219		3469		0.822		0.892		3.31		237
		2020-01-10 01:31:01	3560		2960		0.831		0.755		3.31		118
		2020-01-10 01:41:01	4279		3525		0.824		0.905		3.32		108
		2020-01-10 01:51:01	4097		3478		0.849		0.872		3.38		798
	14	2020-01-10 02:01:01	3337	3619.5	2814	3071.33	0.843	0.8485	0.709	0.770333	3.38		66	1216
		2020-01-10 02:11:01	3363		2858		0.85		0.716		3.46		223
		2020-01-10 02:21:01	4027		3448		0.856		0.859		3.46		175
		2020-01-10 02:31:01	3737		3086		0.826		0.791		3.52		168
		2020-01-10 02:41:01	3424		2931		0.856		0.73		3.52		143
		2020-01-10 02:51:01	3829		3291		0.86		0.817		3.61		441
	15	2020-01-10 03:01:01	3339	3738.17	2914	3204.83	0.873	0.857167	0.715	0.797667	3.61		208	1352
		2020-01-10 03:11:01	4122		3541		0.859		0.88		3.7		227
		2020-01-10 03:21:01	3241		2765		0.853		0.691		3.7		325
		2020-01-10 03:31:01	4066		3470		0.853		0.867		3.77		302
		2020-01-10 03:41:01	3958		3449		0.871		0.848		3.77		205
		2020-01-10 03:51:01	3703		3090		0.834		0.785		3.76		85
	16	2020-01-10 04:01:01	3991	3880	3369	3246.67	0.844	0.8375	0.849	0.823667	3.82		310	1580
		2020-01-10 04:11:01	3464		2969		0.857		0.739		3.82		348
		2020-01-10 04:21:01	3747		3164		0.845		0.797		3.82		115
		2020-01-10 04:31:01	4141		3353		0.81		0.873		3.86		96
		2020-01-10 04:41:01	3618		3013		0.833		0.767		3.92		570
		2020-01-10 04:51:01	4319		3612		0.836		0.917		3.91		141
	17	2020-01-10 05:01:01	3445	3749.17	2828	3065.5	0.821	0.818	0.728	0.791667	3.91		170	951
		2020-01-10 05:11:01	3700		3116		0.842		0.786		3.98		281
		2020-01-10 05:21:01	3585		3006		0.838		0.761		3.98		78
		2020-01-10 05:31:01	3673		2977		0.81		0.774		3.98		154
		2020-01-10 05:41:01	3939		3092		0.785		0.825		4.04		204
		2020-01-10 05:51:01	4153		3374		0.812		0.876		4.04		64
	18	2020-01-10 06:01:01	3953	3569	3305	2900.67	0.836	0.811667	0.839	0.752667	4.16		311	642
		2020-01-10 06:11:01	3652		3103		0.85		0.778		4.15		317
		2020-01-10 06:21:01	3537		2900		0.82		0.747		4.15		3
		2020-01-10 06:31:01	3628		2893		0.797		0.762		4.14		5
		2020-01-10 06:41:01	3239		2545		0.786		0.678		4.14		2
		2020-01-10 06:51:01	3405		2658		0.781		0.712		4.14		4
	19	2020-01-10 07:01:01	3241	3703	2495	2899.67	0.77	0.780667	0.676	0.775333	3.99		3	1123
		2020-01-10 07:11:01	3348		2523		0.754		0.696		4.13		16
		2020-01-10 07:21:01	3369		2560		0.76		0.701		4.12		7
		2020-01-10 07:31:01	4431		3521		0.795		0.93		4.2		658
		2020-01-10 07:41:01	4207		3493		0.83		0.892		4.19		426
		2020-01-10 07:51:01	3622		2806		0.775		0.757		4.19		13
	20	2020-01-10 08:01:01	3331	3390.17	2534	2655.83	0.761	0.782833	0.693	0.709833	4.18		5	206
		2020-01-10 08:11:01	3250		2411		0.742		0.673		4.18		7
		2020-01-10 08:21:01	3887		3117		0.802		0.818		4.3		181
		2020-01-10 08:31:01	3319		2710		0.816		0.701		4.3		4
		2020-01-10 08:41:01	3306		2640		0.799		0.695		4.3		6
		2020-01-10 08:51:01	3248		2523		0.777		0.679		4.29		3
	21	2020-01-10 09:01:01	3664	3483.83	3012	2783.33	0.822	0.796667	0.775	0.7325	4.37		304	379
		2020-01-10 09:11:01	4060		3433		0.846		0.864		4.36		62
		2020-01-10 09:21:01	3514		2802		0.798		0.738		4.36		4
		2020-01-10 09:31:01	3258		2504		0.769		0.68		4.35		0
		2020-01-10 09:41:01	3186		2433		0.764		0.664		4.35		0
		2020-01-10 09:51:01	3221		2516		0.781		0.674		4.35		9
	22	2020-01-10 10:01:01	3342	3631.5	2525	2821.17	0.756	0.775167	0.695	0.759	4.34		6	415
		2020-01-10 10:11:01	3156		2313		0.733		0.652		4.34		1
		2020-01-10 10:21:01	4062		3247		0.799		0.854		4.34		123
		2020-01-10 10:31:01	3701		2869		0.775		0.773		4.33		3
		2020-01-10 10:41:01	3875		3026		0.781		0.811		4.43		262
		2020-01-10 10:51:01	3653		2947		0.807		0.769		4.42		20
	23	2020-01-10 11:01:01	3512	3358.5	2763	2570.67	0.787	0.7655	0.736	0.700167	4.42		4	26
		2020-01-10 11:11:01	3362		2557		0.761		0.7		4.41		3
		2020-01-10 11:21:01	3387		2568		0.758		0.705		4.41		4
		2020-01-10 11:31:01	3259		2490		0.764		0.679		4.41		10
		2020-01-10 11:41:01	3202		2458		0.768		0.668		4.41		5
		2020-01-10 11:51:01	3429		2588		0.755		0.713		4.4		0
	24	2020-01-10 12:01:01	3417	3417	2603	2603	0.762	0.762	0.712	0.712	4.4		1	1

## Sheet: TrkB 1 3
TRUE HOUR	EXPERIMENTAL HOUR	TRUE HOUR	VO2	AVG VO2	CO2	AVG CO2	RER	AVG RER	HEAT	AVG HEAT	CUMULATIVE FOOD INTAKE	TOTAL FOOD INTAKE	XAMB	HR SUM XAMB		TRUE HOUR	EXPERIMENTAL HOUR	AVG VO2	AVG CO2	AVG RER	AVG HEAT	TOTAL FOOD INTAKE	HR SUM XAMB
	0	2020-01-07 12:06:25	4568	4316.17	3455	3366.17	0.756	0.779333	0.638	0.606167	2.83	3.52	14	315		12	0	4316.17	3366.17	0.779333	0.606167	3.52	315
		2020-01-07 12:16:25	4606		3734		0.811		0.652		2.82		40			13	1	4595.83	3805.33	0.827	0.653333		1662
		2020-01-07 12:26:25	3926		3017		0.768		0.55		2.81		36			14	2	4344.83	3654.17	0.841	0.619667		187
		2020-01-07 12:36:25	4060		3035		0.748		0.565		2.81		17			15	3	4458.5	3734.5	0.836667	0.635333		1198
		2020-01-07 12:46:25	4622		3657		0.791		0.651		2.89		177			16	4	4484.17	3750.83	0.836	0.639		322
		2020-01-07 12:56:25	4115		3299		0.802		0.581		2.89		31			17	5	4688.5	4092.83	0.873	0.674		1957
	1	2020-01-07 13:06:25	4150	4595.83	3286	3805.33	0.792	0.827	0.585	0.653333	2.88		14	1662		18	6	4829.5	4045.33	0.838833	0.688167		2683
		2020-01-07 13:16:25	5476		4601		0.84		0.781		2.48		532			19	7	5337.33	4522.33	0.847667	0.7625		4712
		2020-01-07 13:26:25	5251		4327		0.824		0.746		2.56		851			20	8	5389.67	4611.17	0.855667	0.771667		4186
		2020-01-07 13:36:25	4518		3901		0.864		0.648		2.56		178			21	9	4936.33	4504.5	0.913	0.716833		3378
		2020-01-07 13:46:25	4160		3366		0.809		0.588		2.56		11			22	10	5171.5	4783.67	0.925167	0.753333		2595
		2020-01-07 13:56:25	4020		3351		0.833		0.572		2.61		76			23	11	4677.5	4348.67	0.9295	0.682		2073
	2	2020-01-07 14:06:25	4188	4344.83	3656	3654.17	0.873	0.841	0.602	0.619667	2.7		46	187		24	12	4717.17	4392.5	0.9305	0.688		2843
		2020-01-07 14:16:25	4289		3707		0.864		0.615		2.69		12			1	13	4737.67	4411.67	0.931	0.6915		2347
		2020-01-07 14:26:25	4338		3593		0.828		0.617		2.69		12			2	14	4811.5	4515.5	0.938333	0.703333		2892
		2020-01-07 14:36:25	4312		3530		0.819		0.612		2.68		3			3	15	4615.5	4377.17	0.948	0.676167		1832
		2020-01-07 14:46:25	4603		3949		0.858		0.659		2.68		91			4	16	4684.5	4341.67	0.926	0.682667		2239
		2020-01-07 14:56:25	4339		3490		0.804		0.613		2.67		23			5	17	4479	3913.5	0.8735	0.644167		1343
	3	2020-01-07 15:06:25	4503	4458.5	3749	3734.5	0.833	0.836667	0.641	0.635333	2.8		191	1198		6	18	4180.17	3584.33	0.860667	0.598667		1484
		2020-01-07 15:16:25	4776		4210		0.881		0.688		2.8		864			7	19	4078.5	3251.83	0.7985	0.575167		466
		2020-01-07 15:26:25	4213		3587		0.851		0.602		2.79		20			8	20	4369.67	3657.5	0.833167	0.622667		725
		2020-01-07 15:36:25	4115		3349		0.814		0.583		2.79		13			9	21	4192.67	3512.67	0.8375	0.597667		222
		2020-01-07 15:46:25	4350		3477		0.799		0.614		2.78		25			10	22	4210.17	3522.5	0.8335	0.6		775
		2020-01-07 15:56:25	4794		4035		0.842		0.684		2.78		85			11	23	4260.5	3538.5	0.829	0.605833		356
	4	2020-01-07 16:06:25	4509	4484.17	3475	3750.83	0.771	0.836	0.632	0.639	2.78		10	322			24	4058.5	3417.33	0.842167	0.579167		160
		2020-01-07 16:16:25	4218		3344		0.793		0.594		2.87		24
		2020-01-07 16:26:25	4429		3837		0.866		0.636		2.9		132
		2020-01-07 16:36:25	4477		4015		0.897		0.648		2.9		79
		2020-01-07 16:46:25	4683		3941		0.841		0.668		2.9		9
		2020-01-07 16:56:25	4589		3893		0.848		0.656		2.96		68
	5	2020-01-07 17:06:25	4618	4688.5	4210	4092.83	0.912	0.873	0.67	0.674	2.94		160	1957
		2020-01-07 17:16:25	4339		3790		0.873		0.624		2.96		121
		2020-01-07 17:26:25	4613		3939		0.854		0.66		2.95		41
		2020-01-07 17:36:25	4730		4063		0.859		0.678		3		350
		2020-01-07 17:46:25	4917		4353		0.885		0.709		3		1030
		2020-01-07 17:56:25	4914		4202		0.855		0.703		3		255
	6	2020-01-07 18:06:25	4627	4829.5	3784	4045.33	0.818	0.838833	0.656	0.688167	2.99		41	2683
		2020-01-07 18:16:25	4289		3557		0.829		0.61		3.02		263
		2020-01-07 18:26:25	4368		3758		0.86		0.626		3.08		143
		2020-01-07 18:36:25	4592		4016		0.875		0.66		3.07		282
		2020-01-07 18:46:25	5243		4384		0.836		0.747		3.07		601
		2020-01-07 18:56:25	5858		4773		0.815		0.83		3.09		1353
	7	2020-01-07 19:06:25	5525	5337.33	4588	4522.33	0.83	0.847667	0.786	0.7625	3.15		985	4712
		2020-01-07 19:16:25	5664		4848		0.856		0.811		3.15		570
		2020-01-07 19:26:25	5512		4518		0.82		0.782		3.19		1156
		2020-01-07 19:36:25	4903		4128		0.842		0.699		3.21		483
		2020-01-07 19:46:25	4682		4108		0.877		0.674		3.24		389
		2020-01-07 19:56:25	5738		4944		0.861		0.823		3.27		1129
	8	2020-01-07 20:06:25	5736	5389.67	4885	4611.17	0.852	0.855667	0.82	0.771667	3.27		1105	4186
		2020-01-07 20:16:25	5448		4656		0.855		0.78		3.33		830
		2020-01-07 20:26:25	5746		4866		0.847		0.821		3.33		1165
		2020-01-07 20:36:25	5318		4615		0.868		0.764		3.4		518
		2020-01-07 20:46:25	4763		4015		0.843		0.68		3.4		99
		2020-01-07 20:56:25	5327		4630		0.869		0.765		3.48		469
	9	2020-01-07 21:06:25	5561	4936.33	4878	4504.5	0.877	0.913	0.8	0.716833	3.52		1222	3378
		2020-01-07 21:16:25	4734		4219		0.891		0.684		3.59		233
		2020-01-07 21:26:25	4718		4295		0.91		0.685		3.6		138
		2020-01-07 21:36:25	5054		4731		0.936		0.738		3.67		727
		2020-01-07 21:46:25	4695		4323		0.921		0.683		3.66		784
		2020-01-07 21:56:25	4856		4581		0.943		0.711		3.75		274
	10	2020-01-07 22:06:25	4607	5171.5	4256	4783.67	0.924	0.925167	0.671	0.753333	3.75		163	2595
		2020-01-07 22:16:25	5454		4933		0.905		0.79		3.81		226
		2020-01-07 22:26:25	5087		4722		0.928		0.742		3.89		302
		2020-01-07 22:36:25	5471		5089		0.93		0.798		3.91		240
		2020-01-07 22:46:25	5092		4813		0.945		0.745		3.93		952
		2020-01-07 22:56:25	5318		4889		0.919		0.774		3.98		712
	11	2020-01-07 23:06:25	4442	4677.5	4106	4348.67	0.924	0.9295	0.647	0.682	3.97		295	2073
		2020-01-07 23:16:25	4923		4563		0.927		0.717		4.05		558
		2020-01-07 23:26:25	4484		4148		0.925		0.653		4.05		271
		2020-01-07 23:36:25	4613		4296		0.931		0.673		4.09		348
		2020-01-07 23:46:25	4956		4653		0.939		0.724		4.23		358
		2020-01-07 23:56:25	4647		4326		0.931		0.678		4.22		243
	12	2020-01-08 00:06:25	4621	4717.17	4422	4392.5	0.957	0.9305	0.678	0.688	4.28		313	2843
		2020-01-08 00:16:25	5227		4984		0.953		0.767		4.28		1123
		2020-01-08 00:26:25	4685		4253		0.908		0.679		4.33		695
		2020-01-08 00:36:25	4518		4143		0.917		0.657		4.33		215
		2020-01-08 00:46:25	4770		4448		0.932		0.696		4.4		262
		2020-01-08 00:56:25	4482		4105		0.916		0.651		4.39		235
	13	2020-01-08 01:06:25	4531	4737.67	4180	4411.67	0.922	0.931	0.66	0.6915	4.45		386	2347
		2020-01-08 01:16:25	5079		4747		0.935		0.742		4.6		204
		2020-01-08 01:26:25	5489		5110		0.931		0.801		4.59		978
		2020-01-08 01:36:25	4563		4218		0.924		0.665		4.59		308
		2020-01-08 01:46:25	4317		4046		0.937		0.631		4.65		196
		2020-01-08 01:56:25	4447		4169		0.937		0.65		4.73		275
	14	2020-01-08 02:06:25	4940	4811.5	4793	4515.5	0.97	0.938333	0.728	0.703333	4.75		363	2892
		2020-01-08 02:16:25	4708		4325		0.919		0.685		4.75		938
		2020-01-08 02:26:25	5262		4863		0.924		0.766		4.86		390
		2020-01-08 02:36:25	4449		4127		0.928		0.649		4.92		360
		2020-01-08 02:46:25	5125		4854		0.947		0.751		4.92		562
		2020-01-08 02:56:25	4385		4131		0.942		0.641		5.04		279
	15	2020-01-08 03:06:25	4677	4615.5	4461	4377.17	0.954	0.948	0.686	0.676167	5.09		302	1832
		2020-01-08 03:16:25	4502		4264		0.947		0.659		5.08		293
		2020-01-08 03:26:25	4731		4532		0.958		0.695		5.17		481
		2020-01-08 03:36:25	4866		4663		0.958		0.715		5.24		254
		2020-01-08 03:46:25	4516		4221		0.935		0.659		5.26		384
		2020-01-08 03:56:25	4401		4122		0.936		0.643		5.3		118
	16	2020-01-08 04:06:25	5027	4684.5	4651	4341.67	0.925	0.926	0.732	0.682667	5.31		835	2239
		2020-01-08 04:16:25	4798		4553		0.949		0.703		5.34		534
		2020-01-08 04:26:25	5322		4987		0.937		0.778		5.34		319
		2020-01-08 04:36:25	4580		4231		0.924		0.667		5.43		244
		2020-01-08 04:46:25	4088		3737		0.914		0.594		5.48		175
		2020-01-08 04:56:25	4292		3891		0.907		0.622		5.47		132
	17	2020-01-08 05:06:25	4692	4479	4307	3913.5	0.918	0.8735	0.682	0.644167	5.5		268	1343
		2020-01-08 05:16:25	4117		3620		0.879		0.593		5.49		58
		2020-01-08 05:26:25	4482		3864		0.862		0.643		5.49		44
		2020-01-08 05:36:25	4490		3783		0.843		0.641		5.51		155
		2020-01-08 05:46:25	4689		4038		0.861		0.672		5.58		761
		2020-01-08 05:56:25	4404		3869		0.878		0.634		5.58		57
	18	2020-01-08 06:06:25	4597	4180.17	3831	3584.33	0.833	0.860667	0.654	0.598667	5.58		837	1484
		2020-01-08 06:16:25	4101		3453		0.842		0.585		5.57		53
		2020-01-08 06:26:25	4229		3382		0.8		0.597		5.57		154
		2020-01-08 06:36:25	4553		3728		0.819		0.646		5.56		37
		2020-01-08 06:46:25	3938		3734		0.948		0.577		5.69		359
		2020-01-08 06:56:25	3663		3378		0.922		0.533		5.69		44
	19	2020-01-08 07:06:25	3907	4078.5	3288	3251.83	0.841	0.7985	0.557	0.575167	5.68		96	466
		2020-01-08 07:16:25	3786		3110		0.821		0.537		5.68		19
		2020-01-08 07:26:25	4131		3251		0.787		0.581		5.67		2
		2020-01-08 07:36:25	3685		2935		0.796		0.52		5.67		20
		2020-01-08 07:46:25	4458		3473		0.779		0.626		5.66		316
		2020-01-08 07:56:25	4504		3454		0.767		0.63		5.66		13
	20	2020-01-08 08:06:25	3929	4369.67	2986	3657.5	0.76	0.833167	0.549	0.622667	5.65		16	725
		2020-01-08 08:16:25	3891		2936		0.755		0.543		5.65		46
		2020-01-08 08:26:25	5283		4512		0.854		0.756		5.84		239
		2020-01-08 08:36:25	4042		3419		0.846		0.577		5.84		103
		2020-01-08 08:46:25	4448		3948		0.888		0.642		5.88		76
		2020-01-08 08:56:25	4625		4144		0.896		0.669		5.97		245
	21	2020-01-08 09:06:25	4446	4192.67	3869	3512.67	0.87	0.8375	0.639	0.597667	5.96		83	222
		2020-01-08 09:16:25	4200		3573		0.851		0.601		5.96		24
		2020-01-08 09:26:25	4220		3500		0.83		0.6		5.95		35
		2020-01-08 09:36:25	3939		3306		0.839		0.562		5.95		13
		2020-01-08 09:46:25	4085		3332		0.816		0.579		5.94		23
		2020-01-08 09:56:25	4266		3496		0.819		0.605		6.04		44
	22	2020-01-08 10:06:25	4874	4210.17	4280	3522.5	0.878	0.8335	0.702	0.6	6.04		193	775
		2020-01-08 10:16:25	4001		3348		0.837		0.57		6.04		378
		2020-01-08 10:26:25	4210		3351		0.796		0.594		6.04		13
		2020-01-08 10:36:25	3729		2939		0.788		0.525		6.03		12
		2020-01-08 10:46:25	3472		2888		0.832		0.494		6.05		25
		2020-01-08 10:56:25	4975		4329		0.87		0.715		6.15		154
	23	2020-01-08 11:06:25	4094	4260.5	3536	3538.5	0.864	0.829	0.587	0.605833	6.15		50	356
		2020-01-08 11:16:25	4298		3469		0.807		0.608		6.14		9
		2020-01-08 11:26:25	4100		3270		0.798		0.578		6.14		19
		2020-01-08 11:36:25	4126		3220		0.78		0.579		6.13		16
		2020-01-08 11:46:25	4228		3484		0.824		0.6		6.24		109
		2020-01-08 11:56:25	4717		4252		0.901		0.683		6.24		153
	24	2020-01-08 12:06:25	4168	4058.5	3511	3417.33	0.842	0.842167	0.595	0.579167	6.24		17	160
		2020-01-08 12:16:25	4024		3235		0.804		0.568		6.24		17
		2020-01-08 12:26:25	4054		3336		0.823		0.576		6.27		53
		2020-01-08 12:36:25	4079		3369		0.826		0.58		6.26		4
		2020-01-08 12:46:25	3915		3420		0.874		0.563		6.35		56
		2020-01-08 12:56:25	4111		3633		0.884		0.593		6.35		13
		2020-01-08 13:06:25	4206		3614		0.859		0.603		6.35		8
		2020-01-08 13:16:25	3753		3092		0.824		0.533		6.34		23
		2020-01-08 13:26:25	3984		3360		0.843		0.569		6.44		55
		2020-01-08 13:36:25	4088		3519		0.861		0.586		6.3		37
		2020-01-08 13:46:25	4164		3540		0.85		0.595		6.43		29
		2020-01-08 13:56:25	4255		3738		0.878		0.613		6.43		66
		2020-01-08 14:06:25	4842		4174		0.862		0.694		6.43		648
		2020-01-08 14:16:25	4801		4249		0.885		0.692		6.44		254
		2020-01-08 14:26:25	4134		3471		0.84		0.589		6.49		7
		2020-01-08 14:36:25	4423		3622		0.819		0.627		6.49		8
		2020-01-08 14:46:25	4334		3523		0.813		0.614		6.49		39
		2020-01-08 14:56:25	4043		3342		0.827		0.574		6.57		83

[truncated: 3 more sheets: TrkB 1 4, TrkB 2 3, TrkB 2 4]
