# Supplementary material for: Hypothalamic TrkB.FL overexpression improves metabolic outcomes in the BTBR mouse model of autism
Source: PLoS One. 2023 Mar 9;18(3):e0282566. doi: 10.1371/journal.pone.0282566 (PMC9997972; doi:10.1371/journal.pone.0282566)
Supplement: S3 Data — (XLSX) [file pone.0282566.s003.xlsx]

## Sheet: VO2
		5-1	5-2	5-3	6-1	6-2	6-3	7-1	7-2	7-3	7-4	7-5
TRUE HOUR	EXPERIMENTAL HOUR	AVG VO2	AVG VO2	AVG VO2	AVG VO2	AVG VO2	AVG VO2	AVG VO2	AVG VO2	AVG VO2	AVG VO2	AVG VO2
9	0	4713	4562.83	4325.67	4392.5	3870.33	3868.33	4427.33	3587	3787.67	4305.83	3907.67
10	1	4362.83	4472.67	3958.83	4455.67	4301	3814.67	4855	3459.33	3566.83	4140	3732.83		High fat diet
11	2	4656	4224.17	4328.67	4637.5	3968.67	3986.17	4159.33	3531.17	3812.83	4464.83	3553.17
12	3	4787.83	4502.5	4216.67	4188.5	4210.17	3777.83	4636	3784.17	3645.67	4550.17	4176.67
13	4	4635.83	4739.83	4438.33	4227	4238.83	4054	4260	3583.83	3650.67	4417.83	3873.5
14	5	4651.5	4577.33	4556.5	4478.83	4150.17	3897.5	4656.67	3375.33	3714.33	4255.17	3735.17
15	6	4813	4540.5	4197	4716.5	4278.67	4112.67	4457.17	3639.17	4058.17	4077.33	3800
16	7	5075.83	4793.17	4495.5	4450	4481	4177.33	4488.33	3744.17	3859.67	4483.67	4025.17
17	8	4936.5	4623.17	5062.83	4689	4715.5	4266.67	4622	3818	4196	4426.67	4436
18	9	5028	5319.17	5333.67	4790	4994.83	4544	5207.17	4298.33	4307.67	5044.33	5336.5
19	10	5704.5	5954.67	5311.5	4943.17	5428.5	4584	5369	4201	4302.5	5045	5110.17
20	11	5586.83	5655.17	5217.83	4916.17	4928.33	4384	5090.83	4426.83	4485	4940.83	4648.83
21	12	5250	5611.83	4911.5	4997.33	4767.83	4205.5	4959.5	4086.83	4538.83	4929.33	4812.33
22	13	5512.67	5566.67	4672.17	4921.17	4451.33	4287.33	5443.17	4432.17	4389	4932	4936.83
23	14	5014.83	5239.17	4704.17	4821.33	4912.83	4190.5	5279.5	4068	4252.67	4641.67	4377.67
24	15	4829.33	5451.33	4717.33	4803.17	4749.5	4412.83	5041.33	3793.67	4085.17	4534.5	4636.67
1	16	5116.67	5155.33	4581.5	4536.17	4437.83	4126	5027.67	4183.83	4570.33	4691.5	4320.5
2	17	5243.67	4969.83	4461	4376.17	4515.17	4051.83	4862.67	3896.33	4159.83	4585.83	4190.17
3	18	4746.33	5029.17	4445.83	4488.5	4325.5	4131.17	4898.67	4073.5	4175.33	4526.83	4414.83
4	19	4843.17	5037.17	4249.5	4302.67	4413.5	4106	4847.17	3618.67	3873.67	4496.17	4283.83
5	20	5081.5	4771.17	4203.17	4501.83	4265.5	3960.5	4605.5	3856.33	3917.83	4295	4020.5
6	21	4891.17	4531	4356	4454.83	4045.67	3842.33	4569.33	4099.33	3618.33	4255.17	3876.83
7	22	4916.83	4483	4042.5	4218.33	3950	3939.17	4836.33	3914	3566.67	4277.67	3649.83
8	23	4904	4392.67	4112.5	4426	4235.17	3790.17	4492.83	3452.5	3927.5	4076.5	3964.67
9	24	4427	4790	3920	3506	3848	3641	4263	4149	3541	3948	3746

## Sheet: VCO2
		5-1	5-2	5-3	6-1	6-2	6-3	7-1	7-2	7-3	7-4	7-5
TRUE HOUR	EXPERIMENTAL HOUR	AVG VCO2	AVG VCO2	AVG VCO2	AVG VCO2	AVG VCO2	AVG VCO2	AVG VCO2	AVG VCO2	AVG VCO2	AVG VCO2	AVG VCO2
9	0	3575.17	3456	3441.67	3477.33	3110.33	3094.5	3522.67	2805.33	3005.83	3491.83	3113
10	1	3297.33	3352.33	3096.5	3505.83	3414.17	3053.33	3906.83	2694	2757.33	3239	2943.67
11	2	3514	3142.67	3478.17	3714	3196.17	3195	3292.67	2824.17	3004.17	3563.17	2714.5
12	3	3560.5	3363	3299.33	3264.67	3395.83	2949	3764.83	2997	2818.83	3687	3395.83
13	4	3529	3647.5	3505	3290	3343	3223.5	3384.17	2807.83	2845.17	3515.33	3031.83
14	5	3572.5	3494.5	3577	3547.83	3231.17	3027	3740	2644.17	2895.33	3352.5	2925.67
15	6	3682.5	3494.5	3276.17	3719.5	3415.67	3269.83	3520.33	2874.5	3209.83	3206.67	2942
16	7	3762	3642.33	3557.17	3474.5	3559.33	3322	3533.83	2977.67	3010.67	3635.17	3152
17	8	3718.33	3593.67	3978.67	3653.83	3742.67	3404.33	3639.67	2980.33	3314.83	3429.17	3534.17
18	9	3832.33	4128.5	4225.17	3676.33	3860	3622.67	4159.33	3370.33	3371.17	3964.5	4234.17
19	10	4357.67	4506.83	4111.17	3890.33	4221.17	3624.67	4281	3210.67	3340.5	3906.67	3931.17
20	11	4122.67	4255.67	4038.83	3828	3777.67	3429.17	3959.17	3399	3520.33	3835.33	3622.17
21	12	4061	4341.5	3813.67	3860	3633.5	3285.83	3977.33	3145	3560.83	3895.67	3756.83
22	13	4235.67	4259.83	3597.33	3878.5	3526	3423.83	4373.83	3439.83	3427.33	3920.33	3897
23	14	3775.5	4175	3699.17	3740.33	3895	3358.5	4177.17	3111.5	3293.33	3598.67	3370.83
24	15	3700	4224.67	3776.67	3769.17	3728.83	3535.33	3940.5	2883.67	3192.67	3646.17	3668.83
1	16	3927.33	4019.67	3647.17	3579.83	3481.83	3277.5	3982.83	3187	3654	3779.67	3421.33
2	17	3992.17	4037.5	3637.33	3465.5	3481.67	3269.5	3825.67	2980.5	3281.17	3707.17	3288.67
3	18	3535.33	3912.5	3529.67	3552.33	3487.83	3284.5	3889.17	3077.17	3344.17	3653.83	3506.33
4	19	3717.17	3946.33	3432.33	3425.83	3484.83	3281.33	3814.17	2743.67	3014	3626.33	3426.17
5	20	3884.17	3824.83	3412.33	3522.67	3256.5	3196.83	3616.17	2944	3112.17	3390	3203.67
6	21	3734.5	3672.33	3568.33	3545	3320.17	3059.5	3702.33	3203.67	2913.33	3459.83	3070.5
7	22	3916.17	3607.83	3218.33	3356.83	3266.33	3195	3912.67	2977.83	2850.67	3439.83	2881
8	23	3719.33	3630.33	3299.67	3547.67	3455.83	3031	3555.67	2680.17	3163.83	3286.17	3188.67
9	24	3301	3793	3114	2741	3028	2904	3353	3344	2765	3191	2992
		3682.5	3494.5	3276.17	3719.5	3415.67	3269.83	3520.33	2874.5	3209.83	3206.67	2942
		3762	3642.33	3557.17	3474.5	3559.33	3322	3533.83	2977.67	3010.67	3635.17	3152
		3718.33	3593.67	3978.67	3653.83	3742.67	3404.33	3639.67	2980.33	3314.83	3429.17	3534.17
		3832.33	4128.5	4225.17	3676.33	3860	3622.67	4159.33	3370.33	3371.17	3964.5	4234.17
		4357.67	4506.83	4111.17	3890.33	4221.17	3624.67	4281	3210.67	3340.5	3906.67	3931.17
		4122.67	4255.67	4038.83	3828	3777.67	3429.17	3959.17	3399	3520.33	3835.33	3622.17
		4061	4341.5	3813.67	3860	3633.5	3285.83	3977.33	3145	3560.83	3895.67	3756.83
		4235.67	4259.83	3597.33	3878.5	3526	3423.83	4373.83	3439.83	3427.33	3920.33	3897
		3775.5	4175	3699.17	3740.33	3895	3358.5	4177.17	3111.5	3293.33	3598.67	3370.83
		3700	4224.67	3776.67	3769.17	3728.83	3535.33	3940.5	2883.67	3192.67	3646.17	3668.83
		3927.33	4019.67	3647.17	3579.83	3481.83	3277.5	3982.83	3187	3654	3779.67	3421.33
		3992.17	4037.5	3637.33	3465.5	3481.67	3269.5	3825.67	2980.5	3281.17	3707.17	3288.67
		3535.33	3912.5	3529.67	3552.33	3487.83	3284.5	3889.17	3077.17	3344.17	3653.83	3506.33
		3717.17	3946.33	3432.33	3425.83	3484.83	3281.33	3814.17	2743.67	3014	3626.33	3426.17
		3884.17	3824.83	3412.33	3522.67	3256.5	3196.83	3616.17	2944	3112.17	3390	3203.67
		3734.5	3672.33	3568.33	3545	3320.17	3059.5	3702.33	3203.67	2913.33	3459.83	3070.5
		3916.17	3607.83	3218.33	3356.83	3266.33	3195	3912.67	2977.83	2850.67	3439.83	2881
		3719.33	3630.33	3299.67	3547.67	3455.83	3031	3555.67	2680.17	3163.83	3286.17	3188.67
		3301	3793	3114	2741	3028	2904	3353	3344	2765	3191	2992

## Sheet: RER
		5-1	5-2	5-3	6-1	6-2	6-3	7-1	7-2	7-3	7-4	7-5
TRUE HOUR	EXPERIMENTAL HOUR	AVG RER	AVG RER	AVG RER	AVG RER	AVG RER	AVG RER	AVG RER	AVG RER	AVG RER	AVG RER	AVG RER
9	0	0.756833	0.754833	0.793833	0.7905	0.804167	0.798	0.795167	0.780833	0.7925	0.808333	0.793667
10	1	0.755	0.748833	0.782167	0.785	0.792833	0.798667	0.803333	0.777333	0.772833	0.781833	0.788
11	2	0.752833	0.7425	0.801167	0.799333	0.805167	0.799667	0.792	0.797	0.786	0.796333	0.763833
12	3	0.742833	0.746167	0.7825	0.778167	0.8055	0.780667	0.810333	0.790667	0.772167	0.808	0.81
13	4	0.757833	0.766667	0.7885	0.778	0.7885	0.794	0.7935	0.7825	0.778667	0.793167	0.781
14	5	0.766833	0.761	0.784667	0.790333	0.778	0.775833	0.8025	0.7825	0.778667	0.7865	0.780167
15	6	0.7635	0.767333	0.780833	0.7875	0.797667	0.792667	0.787833	0.787833	0.789167	0.7865	0.7735
16	7	0.7405	0.7585	0.790333	0.7795	0.792833	0.792667	0.7865	0.792167	0.778167	0.808833	0.781167
17	8	0.7505	0.776333	0.784833	0.777333	0.793	0.796833	0.7865	0.778667	0.788333	0.773333	0.793833
18	9	0.761167	0.776167	0.791	0.7665	0.772833	0.797	0.798333	0.782333	0.781833	0.785333	0.793167
19	10	0.7635	0.756667	0.774333	0.7865	0.777333	0.790333	0.797667	0.763833	0.775	0.774333	0.769333
20	11	0.7375	0.751833	0.7735	0.778333	0.765833	0.7815	0.777167	0.767833	0.783333	0.776667	0.777833
21	12	0.773167	0.773333	0.775833	0.772167	0.761333	0.780167	0.800833	0.7685	0.783667	0.7895	0.779667
22	13	0.7685	0.7655	0.769833	0.787833	0.791333	0.797833	0.803333	0.775833	0.780333	0.7945	0.788333
23	14	0.752333	0.796333	0.786	0.775833	0.792833	0.799833	0.790833	0.7645	0.773333	0.775167	0.77
24	15	0.764667	0.775	0.8	0.783833	0.784833	0.800333	0.781	0.759333	0.7815	0.803333	0.791
1	16	0.767167	0.780167	0.7955	0.788333	0.784167	0.7935	0.791667	0.761333	0.799167	0.804333	0.791833
2	17	0.761	0.812167	0.815167	0.7915	0.7705	0.8045	0.7865	0.7645	0.7885	0.808333	0.784
3	18	0.744	0.778	0.794	0.791667	0.806667	0.794167	0.793333	0.755333	0.800333	0.806333	0.793333
4	19	0.767667	0.784	0.807333	0.795667	0.789333	0.798333	0.7865	0.757667	0.778333	0.8065	0.799333
5	20	0.7655	0.801333	0.811333	0.782167	0.763333	0.807167	0.785333	0.763167	0.793667	0.788667	0.7965
6	21	0.7635	0.809667	0.8185	0.795667	0.820833	0.794833	0.809833	0.780833	0.803833	0.811833	0.791
7	22	0.796333	0.804333	0.795	0.796833	0.8275	0.809333	0.807167	0.76	0.799167	0.803	0.789333
8	23	0.758333	0.825167	0.800167	0.801	0.815333	0.799333	0.790833	0.775	0.804	0.8055	0.802833
9	24	0.746	0.792	0.794	0.782	0.787	0.798	0.787	0.806	0.781	0.808	0.799
		0.7635	0.767333	0.780833	0.7875	0.797667	0.792667	0.787833	0.787833	0.789167	0.7865	0.7735
		0.7405	0.7585	0.790333	0.7795	0.792833	0.792667	0.7865	0.792167	0.778167	0.808833	0.781167
		0.7505	0.776333	0.784833	0.777333	0.793	0.796833	0.7865	0.778667	0.788333	0.773333	0.793833
		0.761167	0.776167	0.791	0.7665	0.772833	0.797	0.798333	0.782333	0.781833	0.785333	0.793167
		0.7635	0.756667	0.774333	0.7865	0.777333	0.790333	0.797667	0.763833	0.775	0.774333	0.769333
		0.7375	0.751833	0.7735	0.778333	0.765833	0.7815	0.777167	0.767833	0.783333	0.776667	0.777833
		0.773167	0.773333	0.775833	0.772167	0.761333	0.780167	0.800833	0.7685	0.783667	0.7895	0.779667
		0.7685	0.7655	0.769833	0.787833	0.791333	0.797833	0.803333	0.775833	0.780333	0.7945	0.788333
		0.752333	0.796333	0.786	0.775833	0.792833	0.799833	0.790833	0.7645	0.773333	0.775167	0.77
		0.764667	0.775	0.8	0.783833	0.784833	0.800333	0.781	0.759333	0.7815	0.803333	0.791
		0.767167	0.780167	0.7955	0.788333	0.784167	0.7935	0.791667	0.761333	0.799167	0.804333	0.791833
		0.761	0.812167	0.815167	0.7915	0.7705	0.8045	0.7865	0.7645	0.7885	0.808333	0.784
		0.744	0.778	0.794	0.791667	0.806667	0.794167	0.793333	0.755333	0.800333	0.806333	0.793333
		0.767667	0.784	0.807333	0.795667	0.789333	0.798333	0.7865	0.757667	0.778333	0.8065	0.799333
		0.7655	0.801333	0.811333	0.782167	0.763333	0.807167	0.785333	0.763167	0.793667	0.788667	0.7965
		0.7635	0.809667	0.8185	0.795667	0.820833	0.794833	0.809833	0.780833	0.803833	0.811833	0.791
		0.796333	0.804333	0.795	0.796833	0.8275	0.809333	0.807167	0.76	0.799167	0.803	0.789333
		0.758333	0.825167	0.800167	0.801	0.815333	0.799333	0.790833	0.775	0.804	0.8055	0.802833
		0.746	0.792	0.794	0.782	0.787	0.798	0.787	0.806	0.781	0.808	0.799

## Sheet: HEAT
		5-1	5-2	5-3	6-1	6-2	6-3	7-1	7-2	7-3	7-4	7-5
TRUE HOUR	EXPERIMENTAL HOUR	AVG HEAT	AVG HEAT	AVG HEAT	AVG HEAT	AVG HEAT	AVG HEAT	AVG HEAT	AVG HEAT	AVG HEAT	AVG HEAT	AVG HEAT
9	0	1.03183	0.864667	0.914833	0.961667	0.857167	0.809667	0.932167	0.983667	0.952833	0.827167	0.869667
10	1	0.954333	0.845667	0.834167	0.974333	0.950333	0.798667	1.0245	0.948167	0.892667	0.789667	0.829
11	2	1.01833	0.797667	0.917	1.0175	0.8795	0.834833	0.874667	0.973167	0.958	0.854833	0.784167
12	3	1.044	0.850667	0.8885	0.914	0.9335	0.786833	0.979833	1.04067	0.9125	0.873833	0.933333
13	4	1.01583	0.900667	0.937167	0.922167	0.935333	0.8475	0.8965	0.983333	0.915167	0.845333	0.859
14	5	1.02083	0.868667	0.961	0.9805	0.9135	0.811	0.982167	0.926	0.931333	0.812667	0.828667
15	6	1.0555	0.862833	0.884333	1.03183	0.9465	0.859667	0.936833	1.00017	1.02033	0.778333	0.840833
16	7	1.10633	0.908667	0.9495	0.9715	0.990333	0.873333	0.943	1.03067	0.967833	0.861	0.8925
17	8	1.07933	0.880333	1.06817	1.02333	1.04183	0.892667	0.970833	1.047	1.05483	0.8425	0.987167
18	9	1.102	1.01267	1.127	1.04233	1.09767	0.950333	1.09717	1.17967	1.08083	0.962667	1.18683
19	10	1.25083	1.12783	1.11717	1.081	1.1945	0.957	1.13067	1.147	1.078	0.959833	1.12933
20	11	1.21667	1.07	1.09733	1.0725	1.08133	0.913333	1.06667	1.20983	1.12567	0.940667	1.03
21	12	1.15383	1.06783	1.0335	1.0885	1.04467	0.876167	1.04567	1.1175	1.1395	0.941833	1.0665
22	13	1.21017	1.0565	0.9815	1.07633	0.983167	0.897	1.14833	1.214	1.10067	0.9435	1.0965
23	14	1.0965	1.00267	0.992333	1.05083	1.08517	0.8775	1.11017	1.11083	1.06483	0.8835	0.967667
24	15	1.0595	1.03767	0.998667	1.04967	1.04717	0.924	1.0575	1.0345	1.02483	0.869667	1.0305
1	16	1.12283	0.982333	0.968833	0.992333	0.978333	0.862333	1.05733	1.14167	1.15183	0.900167	0.960333
2	17	1.149	0.954833	0.948167	0.958167	0.992	0.849667	1.02133	1.06383	1.04567	0.8805	0.9295
3	18	1.0355	0.957833	0.939833	0.982667	0.958833	0.863833	1.03067	1.10967	1.0525	0.868667	0.982
4	19	1.06283	0.960667	0.901167	0.943	0.974167	0.859	1.01783	0.9865	0.970833	0.8625	0.954
5	20	1.11433	0.914333	0.8925	0.9835	0.935	0.830333	0.966833	1.05267	0.986	0.820333	0.894833
6	21	1.07217	0.870167	0.926667	0.976333	0.9	0.803333	0.965667	1.12417	0.913	0.817833	0.861667
7	22	1.08717	0.859833	0.855167	0.9245	0.880167	0.826833	1.02183	1.06783	0.898667	0.820333	0.810667
8	23	1.07367	0.847167	0.871167	0.971333	0.941167	0.793333	0.944667	0.9455	0.991333	0.782333	0.884
9	24	0.966	0.916	0.829	0.766	0.849	0.762	0.895	1.145	0.888	0.758	0.834
		1.0555	0.862833	0.884333	1.03183	0.9465	0.859667	0.936833	1.00017	1.02033	0.778333	0.840833
		1.10633	0.908667	0.9495	0.9715	0.990333	0.873333	0.943	1.03067	0.967833	0.861	0.8925
		1.07933	0.880333	1.06817	1.02333	1.04183	0.892667	0.970833	1.047	1.05483	0.8425	0.987167
		1.102	1.01267	1.127	1.04233	1.09767	0.950333	1.09717	1.17967	1.08083	0.962667	1.18683
		1.25083	1.12783	1.11717	1.081	1.1945	0.957	1.13067	1.147	1.078	0.959833	1.12933
		1.21667	1.07	1.09733	1.0725	1.08133	0.913333	1.06667	1.20983	1.12567	0.940667	1.03
		1.15383	1.06783	1.0335	1.0885	1.04467	0.876167	1.04567	1.1175	1.1395	0.941833	1.0665
		1.21017	1.0565	0.9815	1.07633	0.983167	0.897	1.14833	1.214	1.10067	0.9435	1.0965
		1.0965	1.00267	0.992333	1.05083	1.08517	0.8775	1.11017	1.11083	1.06483	0.8835	0.967667
		1.0595	1.03767	0.998667	1.04967	1.04717	0.924	1.0575	1.0345	1.02483	0.869667	1.0305
		1.12283	0.982333	0.968833	0.992333	0.978333	0.862333	1.05733	1.14167	1.15183	0.900167	0.960333
		1.149	0.954833	0.948167	0.958167	0.992	0.849667	1.02133	1.06383	1.04567	0.8805	0.9295
		1.0355	0.957833	0.939833	0.982667	0.958833	0.863833	1.03067	1.10967	1.0525	0.868667	0.982
		1.06283	0.960667	0.901167	0.943	0.974167	0.859	1.01783	0.9865	0.970833	0.8625	0.954
		1.11433	0.914333	0.8925	0.9835	0.935	0.830333	0.966833	1.05267	0.986	0.820333	0.894833
		1.07217	0.870167	0.926667	0.976333	0.9	0.803333	0.965667	1.12417	0.913	0.817833	0.861667
		1.08717	0.859833	0.855167	0.9245	0.880167	0.826833	1.02183	1.06783	0.898667	0.820333	0.810667
		1.07367	0.847167	0.871167	0.971333	0.941167	0.793333	0.944667	0.9455	0.991333	0.782333	0.884
		0.966	0.916	0.829	0.766	0.849	0.762	0.895	1.145	0.888	0.758	0.834

## Sheet: XAMB HR SUM
		5-1	5-2	5-3	6-1	6-2	6-3	7-1	7-2	7-3	7-4	7-5
TRUE HOUR	EXPERIMENTAL HOUR	XAMB HR SUM	XAMB HR SUM	XAMB HR SUM	XAMB HR SUM	XAMB HR SUM	XAMB HR SUM	XAMB HR SUM	XAMB HR SUM	XAMB HR SUM	XAMB HR SUM	XAMB HR SUM
9	0	697	101	641	272	148	452	54	132	133	294	288
10	1	215	63	207	387	1457	150	229	251	47	85	102
11	2	586	35	481	394	299	634	27	159	77	156	30
12	3	407	65	163	221	1086	74	63	342	61	395	322
13	4	338	144	293	86	202	352	37	143	63	226	106
14	5	316	32	612	281	209	48	71	116	147	114	72
15	6	689	46	122	168	442	599	30	576	1413	16	74
16	7	754	83	263	325	1543	997	26	269	143	243	99
17	8	774	36	1060	195	1780	669	32	218	1222	196	344
18	9	760	508	1852	559	2381	1689	709	1887	1111	1194	940
19	10	2755	1236	3667	2115	3452	1868	1729	1796	2065	3180	1426
20	11	2714	1671	2522	1948	3081	1329	399	2623	2298	1824	809
21	12	3005	2772	1711	4448	1983	415	955	2511	2099	2670	1100
22	13	2515	1740	3266	3569	1243	889	2304	3912	1519	1971	1604
23	14	1610	303	1577	4691	3790	1003	3857	688	1448	2648	868
24	15	1460	1561	1628	3429	3973	1622	934	1646	245	1709	1660
1	16	1530	162	2119	2960	950	638	1433	1404	2032	329	422
2	17	2972	377	1092	1140	1921	804	153	741	1062	1763	293
3	18	1565	181	306	1378	2253	1027	1408	1938	1455	513	869
4	19	1377	714	1374	968	1776	809	782	417	100	1096	608
5	20	690	128	569	546	1219	291	27	329	1166	385	232
6	21	1116	257	1594	417	1114	381	73	1043	139	1067	106
7	22	1269	54	544	456	426	839	963	267	176	661	50
8	23	1136	74	435	166	613	133	35	193	785	110	184
9	24	32	8	0	10	2	0	1	53	0	7	3

## Sheet: TrkB 5-1
TRUE HOUR	EXPERIMENTAL HOUR	TRUE HOUR	VO2	AVG VO2	CO2	AVG CO2	RER	AVG RER	HEAT	AVG HEAT	CUMULATIVE FOOD INTAKE	TOTAL FOOD INTAKE	XAMB	HR SUM XAMB		TRUE HOUR	EXPERIMENTAL HOUR	AVG VO2	AVG CO2	AVG RER	AVG HEAT	HR SUM XAMB
	0	2020-12-12 09:02:53	5214	4713	4068	3575.17	0.78	0.756833	1.148	1.03183	-3.67	3.67	396	697		9	0	4713	3575.17	0.756833	1.03183	697
		2020-12-12 09:12:53	5471		4302		0.786		1.206		-3.58		148			10	1	4362.83	3297.33	0.755	0.954333	215
		2020-12-12 09:22:53	4927		3622		0.735		1.072		-3.6		25			11	2	4656	3514	0.752833	1.01833	586
		2020-12-12 09:32:53	4333		3206		0.74		0.944		-3.6		39			12	3	4787.83	3560.5	0.742833	1.044	407
		2020-12-12 09:42:53	4064		3045		0.749		0.888		-3.51		30			13	4	4635.83	3529	0.757833	1.01583	338
		2020-12-12 09:52:53	4269		3208		0.751		0.933		-3.56		59			14	5	4651.5	3572.5	0.766833	1.02083	316
	1	2020-12-12 10:02:53	4166	4362.83	3162	3297.33	0.759	0.755	0.912	0.954333	-3.56		23	215		15	6	4813	3682.5	0.7635	1.0555	689
		2020-12-12 10:12:53	4127		3106		0.753		0.902		-3.61		23			16	7	5075.83	3762	0.7405	1.10633	754
		2020-12-12 10:22:53	4219		3153		0.747		0.921		-3.56		21			17	8	4936.5	3718.33	0.7505	1.07933	774
		2020-12-12 10:32:53	4336		3236		0.746		0.946		-3.56		10			18	9	5028	3832.33	0.761167	1.102	760
		2020-12-12 10:42:53	4256		3162		0.743		0.928		-3.56		18			19	10	5704.5	4357.67	0.7635	1.25083	2755
		2020-12-12 10:52:53	5073		3965		0.782		1.117		-3.46		120			20	11	5586.83	4122.67	0.7375	1.21667	2714
	2	2020-12-12 11:02:53	5219	4656	4214	3514	0.807	0.752833	1.157	1.01833	-3.45		465	586		21	12	5250	4061	0.773167	1.15383	3005
		2020-12-12 11:12:53	5236		3970		0.758		1.146		-3.45		65			22	13	5512.67	4235.67	0.7685	1.21017	2515
		2020-12-12 11:22:53	4802		3517		0.732		1.044		-3.46		4			23	14	5014.83	3775.5	0.752333	1.0965	1610
		2020-12-12 11:32:53	4265		3169		0.743		0.93		-3.49		32			24	15	4829.33	3700	0.764667	1.0595	1460
		2020-12-12 11:42:53	4181		3087		0.738		0.911		-3.5		2			1	16	5116.67	3927.33	0.767167	1.12283	1530
		2020-12-12 11:52:53	4233		3127		0.739		0.922		-3.47		18			2	17	5243.67	3992.17	0.761	1.149	2972
	3	2020-12-12 12:02:53	4430	4787.83	3330	3560.5	0.752	0.742833	0.968	1.044	-3.47		21	407		3	18	4746.33	3535.33	0.744	1.0355	1565
		2020-12-12 12:12:53	5266		4019		0.763		1.154		-3.53		209			4	19	4843.17	3717.17	0.767667	1.06283	1377
		2020-12-12 12:22:53	5626		4240		0.754		1.23		-3.52		106			5	20	5081.5	3884.17	0.7655	1.11433	690
		2020-12-12 12:32:53	4843		3505		0.724		1.051		-3.58		20			6	21	4891.17	3734.5	0.7635	1.07217	1116
		2020-12-12 12:42:53	4352		3187		0.732		0.946		-3.57		21			7	22	4916.83	3916.17	0.796333	1.08717	1269
		2020-12-12 12:52:53	4210		3082		0.732		0.915		-3.62		30			8	23	4904	3719.33	0.758333	1.07367	1136
	4	2020-12-12 13:02:53	4102	4635.83	3031	3529	0.739	0.757833	0.894	1.01583	-3.59		18	338		9	24	4427	3301	0.746	0.966	32
		2020-12-12 13:12:53	4143		3014		0.727		0.9		-3.59		12
		2020-12-12 13:22:53	4111		3009		0.732		0.894		-3.56		6
		2020-12-12 13:32:53	4983		3925		0.788		1.099		-3.55		189
		2020-12-12 13:42:53	5599		4514		0.806		1.241		-3.56		111
		2020-12-12 13:52:53	4877		3681		0.755		1.067		-3.56		2
	5	2020-12-12 14:02:53	4467	4651.5	3365	3572.5	0.753	0.766833	0.977	1.02083	-3.56		30	316
		2020-12-12 14:12:53	4342		3283		0.756		0.95		-3.56		20
		2020-12-12 14:22:53	4872		3831		0.786		1.074		-3.53		151
		2020-12-12 14:32:53	5219		4147		0.795		1.153		-3.56		82
		2020-12-12 14:42:53	4743		3593		0.757		1.038		-3.57		19
		2020-12-12 14:52:53	4266		3216		0.754		0.933		-3.56		14
	6	2020-12-12 15:02:53	4356	4813	3295	3682.5	0.756	0.7635	0.953	1.0555	-3.57		38	689
		2020-12-12 15:12:53	4132		3089		0.748		0.902		-3.55		16
		2020-12-12 15:22:53	4370		3277		0.75		0.955		-3.6		52
		2020-12-12 15:32:53	4686		3610		0.77		1.029		-3.55		119
		2020-12-12 15:42:53	5524		4293		0.777		1.215		-3.49		337
		2020-12-12 15:52:53	5810		4531		0.78		1.279		-3.62		127
	7	2020-12-12 16:02:53	4856	5075.83	3550	3762	0.731	0.7405	1.056	1.10633	-3.56		38	754
		2020-12-12 16:12:53	5029		3818		0.759		1.101		-3.65		93
		2020-12-12 16:22:53	5405		4073		0.754		1.182		-3.43		445
		2020-12-12 16:32:53	5802		4339		0.748		1.267		-3.51		106
		2020-12-12 16:42:53	4912		3567		0.726		1.066		-3.51		18
		2020-12-12 16:52:53	4451		3225		0.725		0.966		-3.46		54
	8	2020-12-12 17:02:53	4356	4936.5	3172	3718.33	0.728	0.7505	0.946	1.07933	-3.52		44	774
		2020-12-12 17:12:53	4273		3124		0.731		0.929		-3.52		81
		2020-12-12 17:22:53	4976		3791		0.762		1.09		-3.57		477
		2020-12-12 17:32:53	6043		4838		0.801		1.338		-3.61		92
		2020-12-12 17:42:53	5250		3902		0.743		1.145		-3.53		44
		2020-12-12 17:52:53	4721		3483		0.738		1.028		-3.6		36
	9	2020-12-12 18:02:53	4508	5028	3364	3832.33	0.746	0.761167	0.984	1.102	-3.58		44	760
		2020-12-12 18:12:53	4519		3508		0.776		0.994		-3.56		156
		2020-12-12 18:22:53	5884		4701		0.799		1.302		-3.6		143
		2020-12-12 18:32:53	5277		3916		0.742		1.15		-3.59		51
		2020-12-12 18:42:53	4949		3655		0.739		1.078		-3.6		71
		2020-12-12 18:52:53	5031		3850		0.765		1.104		-3.45		295
	10	2020-12-12 19:02:53	5772	5704.5	4464	4357.67	0.773	0.7635	1.269	1.25083	-3.6		261	2755
		2020-12-12 19:12:53	5753		4413		0.767		1.262		-3.46		334
		2020-12-12 19:22:53	5816		4452		0.765		1.276		-3.42		447
		2020-12-12 19:32:53	5461		4079		0.747		1.192		-3.65		568
		2020-12-12 19:42:53	5255		3976		0.757		1.15		-4.04		527
		2020-12-12 19:52:53	6170		4762		0.772		1.356		-3.78		618
	11	2020-12-12 20:02:53	6026	5586.83	4513	4122.67	0.749	0.7375	1.316	1.21667	-4.12		681	2714
		2020-12-12 20:12:53	6083		4482		0.737		1.324		-3.79		420
		2020-12-12 20:22:53	5294		3918		0.74		1.154		-4.55		1061
		2020-12-12 20:32:53	5951		4423		0.743		1.298		-4.31		460
		2020-12-12 20:42:53	5171		3730		0.721		1.121		-4.24		32
		2020-12-12 20:52:53	4996		3670		0.735		1.087		-4.1		60
	12	2020-12-12 21:02:53	5334	5250	4196	4061	0.787	0.773167	1.176	1.15383	-4.06		780	3005
		2020-12-12 21:12:53	5682		4535		0.798		1.257		-4.15		615
		2020-12-12 21:22:53	5629		4189		0.744		1.228		-4.19		112
		2020-12-12 21:32:53	4785		3565		0.745		1.044		-4.27		31
		2020-12-12 21:42:53	4865		3776		0.776		1.07		-4.2		572
		2020-12-12 21:52:53	5205		4105		0.789		1.148		-4.27		895
	13	2020-12-12 22:02:53	5709	5512.67	4481	4235.67	0.785	0.7685	1.259	1.21017	-7.01		447	2515
		2020-12-12 22:12:53	5407		4011		0.742		1.179		-6.9		83
		2020-12-12 22:22:53	4941		3772		0.763		1.083		-6.74		197
		2020-12-12 22:32:53	5231		4151		0.794		1.156		-7.18		615
		2020-12-12 22:42:53	5862		4489		0.766		1.286		-8.12		514
		2020-12-12 22:52:53	5926		4510		0.761		1.298		-8.46		659
	14	2020-12-12 23:02:53	5417	5014.83	3975	3775.5	0.734	0.752333	1.178	1.0965	-8.52		136	1610
		2020-12-12 23:12:53	4731		3494		0.739		1.031		-8.53		91
		2020-12-12 23:22:53	5012		3850		0.768		1.1		-8.51		678
		2020-12-12 23:32:53	5565		4346		0.781		1.226		-8.56		467
		2020-12-12 23:42:53	4830		3618		0.749		1.055		-8.56		163
		2020-12-12 23:52:53	4534		3370		0.743		0.989		-8.56		75
	15	2020-12-13 00:02:53	4376	4829.33	3294	3700	0.753	0.764667	0.957	1.0595	-8.5		55	1460
		2020-12-13 00:12:53	5378		4142		0.77		1.181		-8.57		391
		2020-12-13 00:22:53	4505		3351		0.744		0.983		-8.61		88
		2020-12-13 00:32:53	4346		3220		0.741		0.947		-8.61		14
		2020-12-13 00:42:53	4982		3906		0.784		1.098		-8.6		519
		2020-12-13 00:52:53	5389		4287		0.796		1.191		-8.6		393
	16	2020-12-13 01:02:53	5541	5116.67	4242	3927.33	0.766	0.767167	1.215	1.12283	-8.9		920	1530
		2020-12-13 01:12:53	5770		4496		0.779		1.27		-8.89		155
		2020-12-13 01:22:53	5119		3831		0.748		1.118		-8.83		105
		2020-12-13 01:32:53	4758		3559		0.748		1.039		-8.84		118
		2020-12-13 01:42:53	4524		3471		0.767		0.993		-8.82		120
		2020-12-13 01:52:53	4988		3965		0.795		1.102		-8.79		112
	17	2020-12-13 02:02:53	5194	5243.67	4086	3992.17	0.787	0.761	1.146	1.149	-8.72		1043	2972
		2020-12-13 02:12:53	6009		4651		0.774		1.321		-8.77		428
		2020-12-13 02:22:53	5676		4289		0.756		1.242		-8.82		501
		2020-12-13 02:32:53	4965		3678		0.741		1.082		-8.85		84
		2020-12-13 02:42:53	4807		3580		0.745		1.049		-8.88		45
		2020-12-13 02:52:53	4811		3669		0.763		1.054		-9.21		871
	18	2020-12-13 03:02:53	5075	4746.33	3813	3535.33	0.751	0.744	1.109	1.0355	-9.04		105	1565
		2020-12-13 03:12:53	4685		3403		0.726		1.017		-9.03		77
		2020-12-13 03:22:53	4311		3159		0.733		0.938		-8.96		69
		2020-12-13 03:32:53	4239		3122		0.737		0.923		-8.98		47
		2020-12-13 03:42:53	4964		3723		0.75		1.084		-9.02		694
		2020-12-13 03:52:53	5204		3992		0.767		1.142		-9.09		573
	19	2020-12-13 04:02:53	5496	4843.17	4094	3717.17	0.745	0.767667	1.199	1.06283	-9.04		154	1377
		2020-12-13 04:12:53	4751		3487		0.734		1.034		-9.04		54
		2020-12-13 04:22:53	4518		3527		0.781		0.995		-8.99		22
		2020-12-13 04:32:53	4159		3237		0.778		0.915		-8.96		136
		2020-12-13 04:42:53	5243		4265		0.813		1.164		-8.99		308
		2020-12-13 04:52:53	4892		3693		0.755		1.07		-9.05		703
	20	2020-12-13 05:02:53	5703	5081.5	4349	3884.17	0.763	0.7655	1.25	1.11433	-9.05		159	690
		2020-12-13 05:12:53	6037		4523		0.749		1.319		-9.08		119
		2020-12-13 05:22:53	5044		3719		0.737		1.098		-9.05		46
		2020-12-13 05:32:53	4533		3344		0.738		0.987		-9.03		124
		2020-12-13 05:42:53	4479		3502		0.782		0.987		-9.04		6
		2020-12-13 05:52:53	4693		3868		0.824		1.045		-9.03		236
	21	2020-12-13 06:02:53	4994	4891.17	4033	3734.5	0.808	0.7635	1.107	1.07217	-9.04		719	1116
		2020-12-13 06:12:53	5265		4031		0.766		1.155		-8.98		122
		2020-12-13 06:22:53	5535		4166		0.753		1.21		-8.94		90
		2020-12-13 06:32:53	4805		3580		0.745		1.048		-9		23
		2020-12-13 06:42:53	4504		3348		0.743		0.982		-8.99		40
		2020-12-13 06:52:53	4244		3249		0.766		0.931		-8.97		122
	22	2020-12-13 07:02:53	4964	4916.83	3969	3916.17	0.799	0.796333	1.099	1.08717	-9.02		238	1269
		2020-12-13 07:12:53	4548		3553		0.781		1.002		-9.04		8
		2020-12-13 07:22:53	4817		3912		0.812		1.069		-9.02		286
		2020-12-13 07:32:53	4608		3663		0.795		1.018		-9.05		12
		2020-12-13 07:42:53	4858		3876		0.798		1.075		-11.02		459
		2020-12-13 07:52:53	5706		4524		0.793		1.26		-10.99		266
	23	2020-12-13 08:02:53	5138	4904	3861	3719.33	0.752	0.758333	1.123	1.07367	-11.01		67	1136
		2020-12-13 08:12:53	4792		3572		0.745		1.046		-11.04		37
		2020-12-13 08:22:53	4777		3679		0.77		1.049		-11.11		803
		2020-12-13 08:32:53	4762		3673		0.771		1.046		-11.12		148
		2020-12-13 08:42:53	5215		3980		0.763		1.143		-11.13		39
		2020-12-13 08:52:53	4740		3551		0.749		1.035		-11.19		42
	24	2020-12-13 09:02:53	4427	4427	3301	3301	0.746	0.746	0.966	0.966	-11.13		32	32

## Sheet: TrkB 5-2
TRUE HOUR	EXPERIMENTAL HOUR	TRUE HOUR	VO2	AVG VO2	CO2	AVG CO2	RER	AVG RER	HEAT	AVG HEAT	CUMULATIVE FOOD INTAKE	TOTAL FOOD INTAKE	XAMB	HR SUM XAMB		TRUE HOUR	EXPERIMENTAL HOUR	AVG VO2	AVG CO2	AVG RER	AVG HEAT	HR SUM XAMB
	0	2020-12-12 09:06:53	4375	4562.83	3290	3456	0.752	0.754833	0.828	0.864667	-10.28	10.28	0	101		9	0	4562.83	3456	0.754833	0.864667	101
		2020-12-12 09:16:53	3888		2808		0.722		0.73		-10.29		0			10	1	4472.67	3352.33	0.748833	0.845667	63
		2020-12-12 09:26:53	4095		3024		0.738		0.772		-10.27		0			11	2	4224.17	3142.67	0.7425	0.797667	35
		2020-12-12 09:36:53	4393		3341		0.761		0.833		-10.33		11			12	3	4502.5	3363	0.746167	0.850667	65
		2020-12-12 09:46:53	5498		4348		0.791		1.051		-10.33		59			13	4	4739.83	3647.5	0.766667	0.900667	144
		2020-12-12 09:56:53	5128		3925		0.765		0.974		-10.32		31			14	5	4577.33	3494.5	0.761	0.868667	32
	1	2020-12-12 10:06:53	4692	4472.67	3488	3352.33	0.743	0.748833	0.886	0.845667	-10.32		0	63		15	6	4540.5	3494.5	0.767333	0.862833	46
		2020-12-12 10:16:53	4075		3056		0.75		0.771		-10.33		3			16	7	4793.17	3642.33	0.7585	0.908667	83
		2020-12-12 10:26:53	3936		2933		0.745		0.743		-10.34		1			17	8	4623.17	3593.67	0.776333	0.880333	36
		2020-12-12 10:36:53	4102		3068		0.748		0.775		-10.28		4			18	9	5319.17	4128.5	0.776167	1.01267	508
		2020-12-12 10:46:53	5473		4190		0.766		1.039		-10.31		55			19	10	5954.67	4506.83	0.756667	1.12783	1236
		2020-12-12 10:56:53	4558		3379		0.741		0.86		-10.3		0			20	11	5655.17	4255.67	0.751833	1.07	1671
	2	2020-12-12 11:06:53	4206	4224.17	3101	3142.67	0.737	0.7425	0.793	0.797667	-10.34		0	35		21	12	5611.83	4341.5	0.773333	1.06783	2772
		2020-12-12 11:16:53	3691		2696		0.73		0.694		-10.3		0			22	13	5566.67	4259.83	0.7655	1.0565	1740
		2020-12-12 11:26:53	4085		2989		0.732		0.769		-10.3		0			23	14	5239.17	4175	0.796333	1.00267	303
		2020-12-12 11:36:53	3753		2772		0.738		0.708		-10.3		0			24	15	5451.33	4224.67	0.775	1.03767	1561
		2020-12-12 11:46:53	4844		3752		0.774		0.922		-10.28		27			1	16	5155.33	4019.67	0.780167	0.982333	162
		2020-12-12 11:56:53	4766		3546		0.744		0.9		-10.29		8			2	17	4969.83	4037.5	0.812167	0.954833	377
	3	2020-12-12 12:06:53	4199	4502.5	3064	3363	0.73	0.746167	0.79	0.850667	-10.4		1	65		3	18	5029.17	3912.5	0.778	0.957833	181
		2020-12-12 12:16:53	4180		3085		0.738		0.788		-10.4		0			4	19	5037.17	3946.33	0.784	0.960667	714
		2020-12-12 12:26:53	4182		3110		0.744		0.789		-10.4		2			5	20	4771.17	3824.83	0.801333	0.914333	128
		2020-12-12 12:36:53	5099		3904		0.766		0.968		-10.33		50			6	21	4531	3672.33	0.809667	0.870167	257
		2020-12-12 12:46:53	4963		3761		0.758		0.94		-10.36		12			7	22	4483	3607.83	0.804333	0.859833	54
		2020-12-12 12:56:53	4392		3254		0.741		0.829		-10.34		0			8	23	4392.67	3630.33	0.825167	0.847167	74
	4	2020-12-12 13:06:53	3982	4739.83	2949	3647.5	0.74	0.766667	0.751	0.900667	-10.39		4	144		9	24	4790	3793	0.792	0.916	8
		2020-12-12 13:16:53	5230		4189		0.801		1.002		-10.39		110
		2020-12-12 13:26:53	5759		4608		0.8		1.103		-10.35		30
		2020-12-12 13:36:53	4819		3617		0.751		0.911		-10.37		0
		2020-12-12 13:46:53	4373		3283		0.751		0.827		-10.33		0
		2020-12-12 13:56:53	4276		3239		0.757		0.81		-10.34		0
	5	2020-12-12 14:06:53	4293	4577.33	3185	3494.5	0.742	0.761	0.81	0.868667	-10.35		0	32
		2020-12-12 14:16:53	4997		3968		0.794		0.956		-10.44		12
		2020-12-12 14:26:53	5328		4230		0.794		1.019		-10.38		17
		2020-12-12 14:36:53	4528		3429		0.757		0.858		-10.37		2
		2020-12-12 14:46:53	4168		3123		0.749		0.788		-10.35		0
		2020-12-12 14:56:53	4150		3032		0.73		0.781		-10.36		1
	6	2020-12-12 15:06:53	4186	4540.5	3123	3494.5	0.746	0.767333	0.791	0.862833	-10.45		2	46
		2020-12-12 15:16:53	4093		3121		0.762		0.777		-10.32		2
		2020-12-12 15:26:53	5262		4364		0.829		1.015		-10.43		39
		2020-12-12 15:36:53	4933		3811		0.773		0.938		-10.4		1
		2020-12-12 15:46:53	4322		3227		0.747		0.816		-10.41		2
		2020-12-12 15:56:53	4447		3321		0.747		0.84		-10.35		0
	7	2020-12-12 16:06:53	4246	4793.17	3187	3642.33	0.751	0.7585	0.803	0.908667	-10.38		0	83
		2020-12-12 16:16:53	4239		3112		0.734		0.798		-10.41		2
		2020-12-12 16:26:53	4889		3826		0.783		0.932		-10.43		9
		2020-12-12 16:36:53	5493		4229		0.77		1.044		-10.41		36
		2020-12-12 16:46:53	4574		3368		0.736		0.862		-10.39		0
		2020-12-12 16:56:53	5318		4132		0.777		1.013		-10.4		36
	8	2020-12-12 17:06:53	4740	4623.17	3565	3593.67	0.752	0.776333	0.897	0.880333	-10.42		0	36
		2020-12-12 17:16:53	4407		3320		0.753		0.834		-10.39		0
		2020-12-12 17:26:53	5258		4264		0.811		1.01		-10.48		34
		2020-12-12 17:36:53	4749		3723		0.784		0.906		-10.41		2
		2020-12-12 17:46:53	4203		3262		0.776		0.8		-10.43		0
		2020-12-12 17:56:53	4382		3428		0.782		0.835		-10.48		0
	9	2020-12-12 18:06:53	4623	5319.17	3645	4128.5	0.788	0.776167	0.883	1.01267	-10.41		3	508
		2020-12-12 18:16:53	5557		4269		0.768		1.056		-10.46		39
		2020-12-12 18:26:53	5679		4431		0.78		1.082		-10.5		12
		2020-12-12 18:36:53	5338		4052		0.759		1.012		-10.46		23
		2020-12-12 18:46:53	5110		3946		0.772		0.972		-10.45		17
		2020-12-12 18:56:53	5608		4428		0.79		1.071		-10.46		414
	10	2020-12-12 19:06:53	6110	5954.67	4679	4506.83	0.766	0.756667	1.16	1.12783	-10.59		255	1236
		2020-12-12 19:16:53	6261		4786		0.764		1.188		-10.54		119
		2020-12-12 19:26:53	5749		4369		0.76		1.09		-10.79		269
		2020-12-12 19:36:53	6170		4594		0.745		1.165		-10.88		198
		2020-12-12 19:46:53	6035		4585		0.76		1.144		-10.72		351
		2020-12-12 19:56:53	5403		4028		0.745		1.02		-10.75		44
	11	2020-12-12 20:06:53	5888	5655.17	4417	4255.67	0.75	0.751833	1.113	1.07	-10.79		543	1671
		2020-12-12 20:16:53	6220		4655		0.748		1.176		-10.64		308
		2020-12-12 20:26:53	6017		4503		0.748		1.137		-10.66		370
		2020-12-12 20:36:53	5022		3665		0.73		0.945		-10.75		60
		2020-12-12 20:46:53	4996		3707		0.742		0.943		-10.7		33
		2020-12-12 20:56:53	5788		4587		0.793		1.106		-10.79		357
	12	2020-12-12 21:06:53	5591	5611.83	4346	4341.5	0.777	0.773333	1.065	1.06783	-10.77		571	2772
		2020-12-12 21:16:53	5843		4480		0.767		1.11		-10.76		404
		2020-12-12 21:26:53	5552		4428		0.798		1.063		-10.79		468
		2020-12-12 21:36:53	5169		3946		0.763		0.981		-10.93		121
		2020-12-12 21:46:53	6054		4774		0.789		1.156		-10.81		657
		2020-12-12 21:56:53	5462		4075		0.746		1.032		-10.72		551
	13	2020-12-12 22:06:53	6072	5566.67	4620	4259.83	0.761	0.7655	1.151	1.0565	-10.84		250	1740
		2020-12-12 22:16:53	5573		4187		0.751		1.054		-10.92		573
		2020-12-12 22:26:53	5524		4241		0.768		1.049		-10.79		508
		2020-12-12 22:36:53	6360		4921		0.774		1.21		-10.93		293
		2020-12-12 22:46:53	5058		3750		0.741		0.954		-10.78		78
		2020-12-12 22:56:53	4813		3840		0.798		0.921		-10.78		38
	14	2020-12-12 23:06:53	5956	5239.17	4743	4175	0.796	0.796333	1.14	1.00267	-10.8		97	303
		2020-12-12 23:16:53	4916		3740		0.761		0.932		-10.81		4
		2020-12-12 23:26:53	5064		4072		0.804		0.971		-10.84		7
		2020-12-12 23:36:53	4944		4006		0.81		0.949		-10.81		76
		2020-12-12 23:46:53	5573		4567		0.82		1.073		-11.01		68
		2020-12-12 23:56:53	4982		3922		0.787		0.951		-10.89		51
	15	2020-12-13 00:06:53	4877	5451.33	3756	4224.67	0.77	0.775	0.927	1.03767	-10.86		3	1561
		2020-12-13 00:16:53	5458		4435		0.813		1.049		-11.04		95
		2020-12-13 00:26:53	5513		4325		0.784		1.052		-10.9		612
		2020-12-13 00:36:53	5602		4333		0.773		1.066		-10.91		258
		2020-12-13 00:46:53	5602		4229		0.755		1.061		-10.89		158
		2020-12-13 00:56:53	5656		4270		0.755		1.071		-10.96		435
	16	2020-12-13 01:06:53	5420	5155.33	4031	4019.67	0.744	0.780167	1.023	0.982333	-10.92		52	162
		2020-12-13 01:16:53	4974		3850		0.774		0.946		-10.96		4
		2020-12-13 01:26:53	4900		4001		0.817		0.943		-10.92		12
		2020-12-13 01:36:53	5407		4376		0.809		1.038		-10.93		78
		2020-12-13 01:46:53	5420		4162		0.768		1.03		-10.88		12
		2020-12-13 01:56:53	4811		3698		0.769		0.914		-10.88		4
	17	2020-12-13 02:06:53	4912	4969.83	4036	4037.5	0.822	0.812167	0.946	0.954833	-10.86		41	377
		2020-12-13 02:16:53	4634		3760		0.811		0.89		-10.92		4
		2020-12-13 02:26:53	4667		3741		0.802		0.894		-11.01		2
		2020-12-13 02:36:53	5222		4310		0.825		1.007		-10.97		186
		2020-12-13 02:46:53	5344		4454		0.834		1.032		-10.97		142
		2020-12-13 02:56:53	5040		3924		0.779		0.96		-11		2
	18	2020-12-13 03:06:53	4528	5029.17	3534	3912.5	0.78	0.778	0.863	0.957833	-10.94		2	181
		2020-12-13 03:16:53	4977		4001		0.804		0.954		-11.24		82
		2020-12-13 03:26:53	5104		3916		0.767		0.969		-11.01		19
		2020-12-13 03:36:53	4989		3795		0.761		0.946		-10.97		1
		2020-12-13 03:46:53	5266		4150		0.788		1.006		-11.1		59
		2020-12-13 03:56:53	5311		4079		0.768		1.009		-11.03		18
	19	2020-12-13 04:06:53	5094	5037.17	3817	3946.33	0.749	0.784	0.963	0.960667	-11.03		18	714
		2020-12-13 04:16:53	4553		3626		0.796		0.871		-11.07		5
		2020-12-13 04:26:53	4649		3787		0.815		0.894		-11.1		3
		2020-12-13 04:36:53	5239		4229		0.807		1.005		-10.93		591
		2020-12-13 04:46:53	5488		4280		0.78		1.046		-11.08		84
		2020-12-13 04:56:53	5200		3939		0.757		0.985		-10.96		13
	20	2020-12-13 05:06:53	4620	4771.17	3684	3824.83	0.797	0.801333	0.884	0.914333	-10.96		4	128
		2020-12-13 05:16:53	4769		3906		0.819		0.918		-10.99		46
		2020-12-13 05:26:53	4804		3753		0.781		0.916		-11.03		0
		2020-12-13 05:36:53	5247		4318		0.823		1.011		-11.1		63
		2020-12-13 05:46:53	4986		3917		0.786		0.952		-11.08		5
		2020-12-13 05:56:53	4201		3371		0.802		0.805		-11.17		10
	21	2020-12-13 06:06:53	4051	4531	3334	3672.33	0.823	0.809667	0.781	0.870167	-11		0	257
		2020-12-13 06:16:53	4394		3524		0.802		0.842		-10.98		2
		2020-12-13 06:26:53	4264		3356		0.787		0.814		-11.01		1
		2020-12-13 06:36:53	4403		3473		0.789		0.841		-11		21
		2020-12-13 06:46:53	5106		4294		0.841		0.988		-10.98		196
		2020-12-13 06:56:53	4968		4053		0.816		0.955		-11.01		37
	22	2020-12-13 07:06:53	4739	4483	3737	3607.83	0.789	0.804333	0.905	0.859833	-11.03		3	54
		2020-12-13 07:16:53	4225		3351		0.793		0.808		-11.01		8
		2020-12-13 07:26:53	4091		3295		0.805		0.785		-11.02		0
		2020-12-13 07:36:53	4866		4059		0.834		0.94		-11.01		19
		2020-12-13 07:46:53	4609		3709		0.805		0.884		-10.97		4
		2020-12-13 07:56:53	4368		3496		0.8		0.837		-11.01		20
	23	2020-12-13 08:06:53	4304	4392.67	3536	3630.33	0.822	0.825167	0.829	0.847167	-10.95		5	74
		2020-12-13 08:16:53	4189		3432		0.819		0.806		-10.98		4
		2020-12-13 08:26:53	4338		3502		0.807		0.833		-11.16		5
		2020-12-13 08:36:53	4130		3438		0.832		0.798		-11.07		3
		2020-12-13 08:46:53	4119		3352		0.814		0.792		-11.11		4
		2020-12-13 08:56:53	5276		4522		0.857		1.025		-11.1		53
	24	2020-12-13 09:06:53	4790	4790	3793	3793	0.792	0.792	0.916	0.916	-11.01		8	8

## Sheet: TrkB 5-3
TRUE HOUR	EXPERIMENTAL HOUR	TRUE HOUR	VO2	AVG VO2	CO2	AVG CO2	RER	AVG RER	HEAT	AVG HEAT	CUMULATIVE FOOD INTAKE	TOTAL FOOD INTAKE	XAMB	HR SUM XAMB		TRUE HOUR	EXPERIMENTAL HOUR	AVG VO2	AVG CO2	AVG RER	AVG HEAT	HR SUM XAMB
	0	2020-12-14 09:00:22	3894	4325.67	2997	3441.67	0.77	0.793833	0.818	0.914833	-9.99	9.99	22	641		9	0	4325.67	3441.67	0.793833	0.914833	641
		2020-12-14 09:10:22	3789		2911		0.768		0.796		-9.98		3			10	1	3958.83	3096.5	0.782167	0.834167	207
		2020-12-14 09:20:22	4779		3840		0.804		1.013		-10		455			11	2	4328.67	3478.17	0.801167	0.917	481
		2020-12-14 09:30:22	4705		3908		0.831		1.004		-9.98		68			12	3	4216.67	3299.33	0.7825	0.8885	163
		2020-12-14 09:40:22	4617		3760		0.814		0.981		-9.97		44			13	4	4438.33	3505	0.7885	0.937167	293
		2020-12-14 09:50:22	4170		3234		0.776		0.877		-9.96		49			14	5	4556.5	3577	0.784667	0.961	612
	1	2020-12-14 10:00:22	3777	3958.83	2886	3096.5	0.764	0.782167	0.792	0.834167	-9.94		13	207		15	6	4197	3276.17	0.780833	0.884333	122
		2020-12-14 10:10:22	4146		3229		0.779		0.873		-9.94		76			16	7	4495.5	3557.17	0.790333	0.9495	263
		2020-12-14 10:20:22	3982		3116		0.783		0.839		-9.94		3			17	8	5062.83	3978.67	0.784833	1.06817	1060
		2020-12-14 10:30:22	3955		3062		0.774		0.832		-9.93		0			18	9	5333.67	4225.17	0.791	1.127	1852
		2020-12-14 10:40:22	3965		3113		0.785		0.836		-9.94		25			19	10	5311.5	4111.17	0.774333	1.11717	3667
		2020-12-14 10:50:22	3928		3173		0.808		0.833		-9.94		90			20	11	5217.83	4038.83	0.7735	1.09733	2522
	2	2020-12-14 11:00:22	3954	4328.67	3132	3478.17	0.792	0.801167	0.835	0.917	-9.92		8	481		21	12	4911.5	3813.67	0.775833	1.0335	1711
		2020-12-14 11:10:22	3953		3065		0.775		0.832		-9.91		19			22	13	4672.17	3597.33	0.769833	0.9815	3266
		2020-12-14 11:20:22	4178		3232		0.774		0.878		-9.93		34			23	14	4704.17	3699.17	0.786	0.992333	1577
		2020-12-14 11:30:22	4194		3281		0.782		0.884		-9.92		2			24	15	4717.33	3776.67	0.8	0.998667	1628
		2020-12-14 11:40:22	4868		4040		0.83		1.038		-9.96		70			1	16	4581.5	3647.17	0.7955	0.968833	2119
		2020-12-14 11:50:22	4825		4119		0.854		1.035		-9.96		348			2	17	4461	3637.33	0.815167	0.948167	1092
	3	2020-12-14 12:00:22	4474	4216.67	3543	3299.33	0.792	0.7825	0.945	0.8885	-9.93		43	163		3	18	4445.83	3529.67	0.794	0.939833	306
		2020-12-14 12:10:22	4174		3261		0.781		0.879		-9.91		7			4	19	4249.5	3432.33	0.807333	0.901167	1374
		2020-12-14 12:20:22	4275		3264		0.764		0.897		-9.83		56			5	20	4203.17	3412.33	0.811333	0.8925	569
		2020-12-14 12:30:22	4223		3311		0.784		0.89		-9.83		39			6	21	4356	3568.33	0.8185	0.926667	1594
		2020-12-14 12:40:22	4116		3234		0.786		0.868		-9.84		17			7	22	4042.5	3218.33	0.795	0.855167	544
		2020-12-14 12:50:22	4038		3183		0.788		0.852		-9.8		1			8	23	4112.5	3299.67	0.800167	0.871167	435
	4	2020-12-14 13:00:22	4131	4438.33	3207	3505	0.776	0.7885	0.869	0.937167	-9.88		2	293		9	24	3920	3114	0.794	0.829	0
		2020-12-14 13:10:22	4125		3230		0.783		0.869		-9.94		47
		2020-12-14 13:20:22	4890		4028		0.824		1.042		-9.91		160
		2020-12-14 13:30:22	4729		3799		0.803		1.002		-9.87		64
		2020-12-14 13:40:22	4496		3486		0.775		0.946		-9.87		9
		2020-12-14 13:50:22	4259		3280		0.77		0.895		-9.9		11
	5	2020-12-14 14:00:22	4435	4556.5	3454	3577	0.779	0.784667	0.934	0.961	-9.91		22	612
		2020-12-14 14:10:22	4293		3317		0.772		0.903		-9.88		5
		2020-12-14 14:20:22	4413		3485		0.79		0.932		-9.89		46
		2020-12-14 14:30:22	4685		3747		0.8		0.992		-9.91		74
		2020-12-14 14:40:22	4909		3893		0.793		1.037		-9.9		411
		2020-12-14 14:50:22	4604		3566		0.774		0.968		-9.86		54
	6	2020-12-14 15:00:22	4331	4197	3334	3276.17	0.77	0.780833	0.91	0.884333	-9.88		75	122
		2020-12-14 15:10:22	4264		3319		0.778		0.898		-9.85		4
		2020-12-14 15:20:22	4138		3253		0.786		0.873		-9.83		22
		2020-12-14 15:30:22	4242		3311		0.781		0.894		-9.83		0
		2020-12-14 15:40:22	4203		3303		0.786		0.887		-9.84		9
		2020-12-14 15:50:22	4004		3137		0.784		0.844		-9.87		12
	7	2020-12-14 16:00:22	4566	4495.5	3717	3557.17	0.814	0.790333	0.97	0.9495	-9.86		139	263
		2020-12-14 16:10:22	4953		4015		0.81		1.051		-9.82		75
		2020-12-14 16:20:22	4544		3585		0.789		0.959		-9.89		18
		2020-12-14 16:30:22	4457		3478		0.78		0.939		-9.84		19
		2020-12-14 16:40:22	4318		3347		0.775		0.908		-9.83		5
		2020-12-14 16:50:22	4135		3201		0.774		0.87		-9.86		7
	8	2020-12-14 17:00:22	5272	5062.83	4300	3978.67	0.816	0.784833	1.121	1.06817	-9.88		524	1060
		2020-12-14 17:10:22	5562		4474		0.804		1.179		-9.85		236
		2020-12-14 17:20:22	5338		4186		0.784		1.126		-9.83		115
		2020-12-14 17:30:22	4767		3716		0.78		1.004		-9.85		59
		2020-12-14 17:40:22	4797		3677		0.767		1.007		-9.86		76
		2020-12-14 17:50:22	4641		3519		0.758		0.972		-9.86		50
	9	2020-12-14 18:00:22	4580	5333.67	3528	4225.17	0.77	0.791	0.962	1.127	-9.82		18	1852
		2020-12-14 18:10:22	4608		3572		0.775		0.969		-9.84		93
		2020-12-14 18:20:22	5642		4630		0.821		1.201		-9.83		109
		2020-12-14 18:30:22	5675		4470		0.788		1.198		-9.86		680
		2020-12-14 18:40:22	5889		4785		0.813		1.251		-10.23		418
		2020-12-14 18:50:22	5608		4366		0.779		1.181		-10.24		534
	10	2020-12-14 19:00:22	5550	5311.5	4233	4111.17	0.763	0.774333	1.164	1.11717	-10.36		741	3667
		2020-12-14 19:10:22	5422		4235		0.781		1.142		-10.3		933
		2020-12-14 19:20:22	5294		4149		0.784		1.116		-10.32		608
		2020-12-14 19:30:22	5238		4000		0.764		1.099		-10.3		90
		2020-12-14 19:40:22	5156		3999		0.776		1.085		-10.26		619
		2020-12-14 19:50:22	5209		4051		0.778		1.097		-10.25		676
	11	2020-12-14 20:00:22	5598	5217.83	4443	4038.83	0.794	0.7735	1.183	1.09733	-10.24		316	2522
		2020-12-14 20:10:22	5318		4128		0.776		1.119		-10.25		766
		2020-12-14 20:20:22	5471		4211		0.77		1.149		-10.24		785
		2020-12-14 20:30:22	5420		4239		0.782		1.142		-10.23		475
		2020-12-14 20:40:22	4974		3768		0.758		1.042		-10.25		106
		2020-12-14 20:50:22	4526		3444		0.761		0.949		-10.23		74
	12	2020-12-14 21:00:22	5218	4911.5	4167	3813.67	0.799	0.775833	1.104	1.0335	-10.22		174	1711
		2020-12-14 21:10:22	4928		3802		0.771		1.036		-10.2		99
		2020-12-14 21:20:22	4496		3428		0.762		0.943		-10.21		88
		2020-12-14 21:30:22	4840		3796		0.784		1.02		-10.23		1075
		2020-12-14 21:40:22	5243		4103		0.783		1.105		-10.19		258
		2020-12-14 21:50:22	4744		3586		0.756		0.993		-10.2		17
	13	2020-12-14 22:00:22	4839	4672.17	3749	3597.33	0.775	0.769833	1.018	0.9815	-10.22		194	3266
		2020-12-14 22:10:22	4875		3775		0.774		1.025		-10.21		1126
		2020-12-14 22:20:22	4763		3663		0.769		1		-10.24		703
		2020-12-14 22:30:22	4465		3401		0.762		0.936		-10.24		154
		2020-12-14 22:40:22	4644		3585		0.772		0.976		-10.23		590
		2020-12-14 22:50:22	4447		3411		0.767		0.934		-10.29		499
	14	2020-12-14 23:00:22	4318	4704.17	3357	3699.17	0.777	0.786	0.909	0.992333	-10.29		109	1577
		2020-12-14 23:10:22	4796		3809		0.794		1.014		-10.3		154
		2020-12-14 23:20:22	4773		3763		0.789		1.007		-10.37		565
		2020-12-14 23:30:22	5165		4109		0.796		1.092		-10.36		600
		2020-12-14 23:40:22	4910		3872		0.789		1.036		-10.36		75
		2020-12-14 23:50:22	4263		3285		0.771		0.896		-10.27		74
	15	2020-12-15 00:00:22	4982	4717.33	4028	3776.67	0.808	0.8	1.057	0.998667	-10.26		190	1628
		2020-12-15 00:10:22	4706		3787		0.805		0.997		-10.29		145
		2020-12-15 00:20:22	4572		3613		0.79		0.965		-10.26		63
		2020-12-15 00:30:22	4380		3421		0.781		0.923		-10.2		53
		2020-12-15 00:40:22	4895		3932		0.803		1.037		-10.24		122
		2020-12-15 00:50:22	4769		3879		0.813		1.013		-10.38		1055
	16	2020-12-15 01:00:22	4868	4581.5	3929	3647.17	0.807	0.7955	1.033	0.968833	-10.35		519	2119
		2020-12-15 01:10:22	4167		3246		0.779		0.877		-10.32		52
		2020-12-15 01:20:22	4612		3644		0.79		0.974		-10.42		454
		2020-12-15 01:30:22	4797		3872		0.807		1.017		-10.27		829
		2020-12-15 01:40:22	4714		3797		0.806		0.999		-10.46		218
		2020-12-15 01:50:22	4331		3395		0.784		0.913		-10.43		47
	17	2020-12-15 02:00:22	4690	4461	3802	3637.33	0.81	0.815167	0.996	0.948167	-10.44		156	1092
		2020-12-15 02:10:22	4316		3481		0.807		0.915		-10.27		113
		2020-12-15 02:20:22	4246		3437		0.809		0.901		-10.26		48
		2020-12-15 02:30:22	4662		3805		0.816		0.991		-10.28		262
		2020-12-15 02:40:22	4309		3517		0.816		0.916		-10.24		391
		2020-12-15 02:50:22	4543		3782		0.833		0.97		-10.24		122
	18	2020-12-15 03:00:22	4374	4445.83	3464	3529.67	0.792	0.794	0.924	0.939833	-10.23		17	306
		2020-12-15 03:10:22	4587		3703		0.807		0.973		-10.24		68
		2020-12-15 03:20:22	4464		3606		0.808		0.947		-10.23		83
		2020-12-15 03:30:22	4489		3491		0.778		0.945		-10.22		38
		2020-12-15 03:40:22	4474		3481		0.778		0.942		-10.21		41
		2020-12-15 03:50:22	4287		3433		0.801		0.908		-10.22		59
	19	2020-12-15 04:00:22	4597	4249.5	3822	3432.33	0.832	0.807333	0.981	0.901167	-10.24		581	1374
		2020-12-15 04:10:22	4325		3564		0.824		0.921		-10.22		375
		2020-12-15 04:20:22	4464		3538		0.793		0.943		-10.19		10
		2020-12-15 04:30:22	4021		3162		0.786		0.848		-10.22		27
		2020-12-15 04:40:22	3988		3232		0.81		0.846		-10.21		349
		2020-12-15 04:50:22	4102		3276		0.799		0.868		-10.2		32
	20	2020-12-15 05:00:22	4287	4203.17	3593	3412.33	0.838	0.811333	0.917	0.8925	-10.26		216	569
		2020-12-15 05:10:22	4101		3336		0.813		0.871		-10.19		86
		2020-12-15 05:20:22	4139		3274		0.791		0.874		-10.2		3
		2020-12-15 05:30:22	4199		3348		0.797		0.888		-10.21		101
		2020-12-15 05:40:22	4466		3702		0.829		0.952		-10.21		132
		2020-12-15 05:50:22	4027		3221		0.8		0.853		-10.17		31
	21	2020-12-15 06:00:22	4028	4356	3213	3568.33	0.798	0.8185	0.852	0.926667	-10.18		62	1594
		2020-12-15 06:10:22	4052		3251		0.802		0.858		-10.19		12
		2020-12-15 06:20:22	4612		3830		0.83		0.984		-10.19		578
		2020-12-15 06:30:22	4258		3557		0.835		0.91		-10.22		810
		2020-12-15 06:40:22	4624		3865		0.836		0.988		-10.19		112
		2020-12-15 06:50:22	4562		3694		0.81		0.968		-10.19		20
	22	2020-12-15 07:00:22	4158	4042.5	3245	3218.33	0.78	0.795	0.876	0.855167	-10.19		9	544
		2020-12-15 07:10:22	3719		2890		0.777		0.783		-10.2		0
		2020-12-15 07:20:22	4147		3278		0.79		0.876		-10.2		45
		2020-12-15 07:30:22	4003		3160		0.789		0.845		-10.29		0
		2020-12-15 07:40:22	3758		3007		0.8		0.796		-10.38		1
		2020-12-15 07:50:22	4470		3730		0.834		0.955		-10.38		489
	23	2020-12-15 08:00:22	4605	4112.5	3855	3299.67	0.837	0.800167	0.984	0.871167	-10.37		304	435
		2020-12-15 08:10:22	4100		3239		0.79		0.866		-10.29		5
		2020-12-15 08:20:22	3696		2885		0.781		0.779		-10.13		3
		2020-12-15 08:30:22	3568		2755		0.772		0.75		-10.08		10
		2020-12-15 08:40:22	4511		3763		0.834		0.963		-10.07		113
		2020-12-15 08:50:22	4195		3301		0.787		0.885		-10.09		0
	24	2020-12-15 09:00:22	3920	3920	3114	3114	0.794	0.794	0.829	0.829	-10.1		0	0

## Sheet: TrkB 6-1
TRUE HOUR	EXPERIMENTAL HOUR	TRUE HOUR	VO2	AVG VO2	CO2	AVG CO2	RER	AVG RER	HEAT	AVG HEAT	CUMULATIVE FOOD INTAKE	TOTAL FOOD INTAKE	XAMB	HR SUM XAMB		TRUE HOUR	EXPERIMENTAL HOUR	AVG VO2	AVG CO2	AVG RER	AVG HEAT	HR SUM XAMB
	0	2020-12-14 09:04:22	4038	4392.5	3169	3477.33	0.785	0.7905	0.882	0.961667	-20.07	20.07	34	272		9	0	4392.5	3477.33	0.7905	0.961667	272
		2020-12-14 09:14:22	4083		3187		0.78		0.891		-20.01		8			10	1	4455.67	3505.83	0.785	0.974333	387
		2020-12-14 09:24:22	4859		4057		0.835		1.076		-20.04		77			11	2	4637.5	3714	0.799333	1.0175	394
		2020-12-14 09:34:22	4660		3736		0.802		1.023		-19.95		144			12	3	4188.5	3264.67	0.778167	0.914	221
		2020-12-14 09:44:22	4432		3414		0.77		0.965		-19.91		1			13	4	4227	3290	0.778	0.922167	86
		2020-12-14 09:54:22	4283		3301		0.771		0.933		-19.98		8			14	5	4478.83	3547.83	0.790333	0.9805	281
	1	2020-12-14 10:04:22	4943	4455.67	4140	3505.83	0.838	0.785	1.095	0.974333	-20.15		41	387		15	6	4716.5	3719.5	0.7875	1.03183	168
		2020-12-14 10:14:22	4751		3685		0.776		1.036		-19.97		22			16	7	4450	3474.5	0.7795	0.9715	325
		2020-12-14 10:24:22	4131		3156		0.764		0.898		-19.97		0			17	8	4689	3653.83	0.777333	1.02333	195
		2020-12-14 10:34:22	4033		3067		0.76		0.876		-19.8		0			18	9	4790	3676.33	0.7665	1.04233	559
		2020-12-14 10:44:22	4123		3148		0.764		0.896		-19.94		4			19	10	4943.17	3890.33	0.7865	1.081	2115
		2020-12-14 10:54:22	4753		3839		0.808		1.045		-20.03		320			20	11	4916.17	3828	0.778333	1.0725	1948
	2	2020-12-14 11:04:22	4799	4637.5	4003	3714	0.834	0.799333	1.062	1.0175	-19.97		246	394		21	12	4997.33	3860	0.772167	1.0885	4448
		2020-12-14 11:14:22	4665		3714		0.796		1.022		-19.93		41			22	13	4921.17	3878.5	0.787833	1.07633	3569
		2020-12-14 11:24:22	4306		3272		0.76		0.935		-19.88		8			23	14	4821.33	3740.33	0.775833	1.05083	4691
		2020-12-14 11:34:22	4411		3447		0.781		0.963		-19.87		38			24	15	4803.17	3769.17	0.783833	1.04967	3429
		2020-12-14 11:44:22	5124		4283		0.836		1.134		-19.97		55			1	16	4536.17	3579.83	0.788333	0.992333	2960
		2020-12-14 11:54:22	4520		3565		0.789		0.989		-19.89		6			2	17	4376.17	3465.5	0.7915	0.958167	1140
	3	2020-12-14 12:04:22	4131	4188.5	3162	3264.67	0.766	0.778167	0.898	0.914	-19.93		1	221		3	18	4488.5	3552.33	0.791667	0.982667	1378
		2020-12-14 12:14:22	4035		3070		0.761		0.876		-19.94		0			4	19	4302.67	3425.83	0.795667	0.943	968
		2020-12-14 12:24:22	3943		2983		0.757		0.855		-19.83		3			5	20	4501.83	3522.67	0.782167	0.9835	546
		2020-12-14 12:34:22	4038		3172		0.786		0.883		-19.87		4			6	21	4454.83	3545	0.795667	0.976333	417
		2020-12-14 12:44:22	4170		3242		0.777		0.91		-19.88		3			7	22	4218.33	3356.83	0.796833	0.9245	456
		2020-12-14 12:54:22	4814		3959		0.822		1.062		-19.85		210			8	23	4426	3547.67	0.801	0.971333	166
	4	2020-12-14 13:04:22	4612	4227	3648	3290	0.791	0.778	1.009	0.922167	-19.83		45	86		9	24	3506	2741	0.782	0.766	10
		2020-12-14 13:14:22	4214		3239		0.769		0.917		-19.86		9
		2020-12-14 13:24:22	4111		3128		0.761		0.893		-19.88		8
		2020-12-14 13:34:22	3816		2981		0.781		0.833		-19.92		14
		2020-12-14 13:44:22	4320		3350		0.775		0.942		-19.9		3
		2020-12-14 13:54:22	4289		3394		0.791		0.939		-19.89		7
	5	2020-12-14 14:04:22	4636	4478.83	3797	3547.83	0.819	0.790333	1.022	0.9805	-19.86		34	281
		2020-12-14 14:14:22	5284		4384		0.83		1.168		-19.91		143
		2020-12-14 14:24:22	4666		3582		0.768		1.015		-19.83		3
		2020-12-14 14:34:22	4065		3104		0.764		0.883		-19.82		9
		2020-12-14 14:44:22	3940		2997		0.761		0.856		-19.68		4
		2020-12-14 14:54:22	4282		3423		0.8		0.939		-19.91		88
	6	2020-12-14 15:04:22	5112	4716.5	4195	3719.5	0.821	0.7875	1.127	1.03183	-19.9		83	168
		2020-12-14 15:14:22	4656		3603		0.774		1.015		-19.85		9
		2020-12-14 15:24:22	4903		3914		0.798		1.075		-19.9		21
		2020-12-14 15:34:22	4865		3915		0.805		1.069		-19.78		53
		2020-12-14 15:44:22	4591		3506		0.764		0.998		-19.78		2
		2020-12-14 15:54:22	4172		3184		0.763		0.907		-19.76		0
	7	2020-12-14 16:04:22	4010	4450	3068	3474.5	0.765	0.7795	0.872	0.9715	-19.79		0	325
		2020-12-14 16:14:22	4104		3155		0.769		0.893		-19.7		0
		2020-12-14 16:24:22	4366		3480		0.797		0.957		-19.89		24
		2020-12-14 16:34:22	5223		4246		0.813		1.15		-19.88		169
		2020-12-14 16:44:22	4729		3668		0.776		1.031		-19.83		119
		2020-12-14 16:54:22	4268		3230		0.757		0.926		-19.74		13
	8	2020-12-14 17:04:22	5251	4689	4228	3653.83	0.805	0.777333	1.154	1.02333	-19.81		34	195
		2020-12-14 17:14:22	4740		3636		0.767		1.031		-19.78		54
		2020-12-14 17:24:22	4314		3303		0.766		0.938		-19.7		0
		2020-12-14 17:34:22	4159		3171		0.762		0.904		-19.84		16
		2020-12-14 17:44:22	4258		3241		0.761		0.925		-19.83		0
		2020-12-14 17:54:22	5412		4344		0.803		1.188		-19.89		91
	9	2020-12-14 18:04:22	5317	4790	4293	3676.33	0.807	0.7665	1.169	1.04233	-19.77		197	559
		2020-12-14 18:14:22	4982		3771		0.757		1.081		-19.8		43
		2020-12-14 18:24:22	4593		3443		0.75		0.995		-19.74		29
		2020-12-14 18:34:22	4606		3547		0.77		1.003		-19.97		246
		2020-12-14 18:44:22	4868		3734		0.767		1.059		-19.77		44
		2020-12-14 18:54:22	4374		3270		0.748		0.947		-19.8		0
	10	2020-12-14 19:04:22	4818	4943.17	3765	3890.33	0.782	0.7865	1.052	1.081	-19.82		456	2115
		2020-12-14 19:14:22	5053		4086		0.809		1.111		-19.86		470
		2020-12-14 19:24:22	5292		4295		0.812		1.164		-19.87		258
		2020-12-14 19:34:22	4823		3782		0.784		1.054		-19.83		393
		2020-12-14 19:44:22	4967		3827		0.77		1.082		-19.84		31
		2020-12-14 19:54:22	4706		3587		0.762		1.023		-19.77		507
	11	2020-12-14 20:04:22	4970	4916.17	3925	3828	0.79	0.778333	1.087	1.0725	-19.71		346	1948
		2020-12-14 20:14:22	4754		3595		0.756		1.031		-19.75		44
		2020-12-14 20:24:22	4766		3681		0.772		1.038		-19.84		102
		2020-12-14 20:34:22	4779		3766		0.788		1.045		-19.89		854
		2020-12-14 20:44:22	4946		3894		0.787		1.082		-19.95		518
		2020-12-14 20:54:22	5282		4107		0.777		1.152		-19.82		84
	12	2020-12-14 21:04:22	5079	4997.33	4001	3860	0.788	0.772167	1.111	1.0885	-19.93		734	4448
		2020-12-14 21:14:22	5089		3992		0.784		1.112		-19.97		1185
		2020-12-14 21:24:22	5120		3957		0.773		1.115		-19.94		559
		2020-12-14 21:34:22	5022		3864		0.769		1.093		-20.43		782
		2020-12-14 21:44:22	4692		3536		0.754		1.017		-20.5		1069
		2020-12-14 21:54:22	4982		3810		0.765		1.083		-20.21		119
	13	2020-12-14 22:04:22	4801	4921.17	3747	3878.5	0.781	0.787833	1.048	1.07633	-20.18		581	3569
		2020-12-14 22:14:22	5083		4169		0.82		1.121		-20.05		750
		2020-12-14 22:24:22	4846		3794		0.783		1.059		-20.49		1300
		2020-12-14 22:34:22	4823		3735		0.775		1.051		-20.36		138
		2020-12-14 22:44:22	4809		3689		0.767		1.046		-20.53		84
		2020-12-14 22:54:22	5165		4137		0.801		1.133		-20.55		716
	14	2020-12-14 23:04:22	4992	4821.33	3988	3740.33	0.799	0.775833	1.095	1.05083	-20.55		955	4691
		2020-12-14 23:14:22	4949		3758		0.759		1.074		-20.53		980
		2020-12-14 23:24:22	5053		3862		0.764		1.098		-20.58		756
		2020-12-14 23:34:22	4989		3847		0.771		1.086		-20.71		1017
		2020-12-14 23:44:22	4351		3374		0.776		0.948		-20.52		288
		2020-12-14 23:54:22	4594		3613		0.786		1.004		-20.6		695
	15	2020-12-15 00:04:22	4394	4803.17	3362	3769.17	0.765	0.783833	0.955	1.04967	-20.5		120	3429
		2020-12-15 00:14:22	4994		3943		0.79		1.093		-20.71		776
		2020-12-15 00:24:22	5118		4148		0.81		1.126		-20.59		482
		2020-12-15 00:34:22	4939		3923		0.794		1.082		-21.96		860
		2020-12-15 00:44:22	4506		3456		0.767		0.98		-22.08		1113
		2020-12-15 00:54:22	4868		3783		0.777		1.062		-22.09		78
	16	2020-12-15 01:04:22	4202	4536.17	3257	3579.83	0.775	0.788333	0.916	0.992333	-22.05		7	2960
		2020-12-15 01:14:22	4904		3968		0.809		1.078		-22.46		1433
		2020-12-15 01:24:22	4870		3892		0.799		1.068		-22.43		768
		2020-12-15 01:34:22	4655		3662		0.787		1.018		-22.42		689
		2020-12-15 01:44:22	4322		3389		0.784		0.944		-22.36		60
		2020-12-15 01:54:22	4264		3311		0.776		0.93		-22.33		3
	17	2020-12-15 02:04:22	4540	4376.17	3716	3465.5	0.818	0.7915	1.001	0.958167	-22.35		219	1140
		2020-12-15 02:14:22	4423		3551		0.803		0.971		-22.22		118
		2020-12-15 02:24:22	4038		3186		0.789		0.883		-22.31		65
		2020-12-15 02:34:22	3968		3089		0.778		0.866		-22.31		81
		2020-12-15 02:44:22	4676		3698		0.791		1.024		-22.7		330
		2020-12-15 02:54:22	4612		3553		0.77		1.004		-22.57		327
	18	2020-12-15 03:04:22	4554	4488.5	3424	3552.33	0.752	0.791667	0.987	0.982667	-22.6		30	1378
		2020-12-15 03:14:22	4574		3558		0.778		0.998		-22.5		11
		2020-12-15 03:24:22	4361		3477		0.797		0.956		-22.5		7
		2020-12-15 03:34:22	4408		3544		0.804		0.968		-22.56		11
		2020-12-15 03:44:22	4571		3733		0.817		1.007		-22.54		808
		2020-12-15 03:54:22	4463		3578		0.802		0.98		-22.63		511
	19	2020-12-15 04:04:22	4050	4302.67	3128	3425.83	0.772	0.795667	0.882	0.943	-22.63		39	968
		2020-12-15 04:14:22	4432		3463		0.781		0.968		-22.59		175
		2020-12-15 04:24:22	4022		3227		0.802		0.883		-22.64		106
		2020-12-15 04:34:22	4601		3698		0.804		1.01		-22.62		60
		2020-12-15 04:44:22	4098		3280		0.8		0.899		-22.56		15
		2020-12-15 04:54:22	4613		3759		0.815		1.016		-22.71		573
	20	2020-12-15 05:04:22	4650	4501.83	3761	3522.67	0.809	0.782167	1.023	0.9835	-22.58		93	546
		2020-12-15 05:14:22	4543		3499		0.77		0.989		-22.57		34
		2020-12-15 05:24:22	4592		3604		0.785		1.004		-22.58		138
		2020-12-15 05:34:22	4353		3390		0.779		0.95		-22.57		52
		2020-12-15 05:44:22	4317		3216		0.745		0.934		-22.66		16
		2020-12-15 05:54:22	4556		3666		0.805		1.001		-22.4		213
	21	2020-12-15 06:04:22	4422	4454.83	3588	3545	0.812	0.795667	0.973	0.976333	-22.42		123	417
		2020-12-15 06:14:22	4491		3602		0.802		0.986		-22.64		265
		2020-12-15 06:24:22	5115		4123		0.806		1.124		-22.51		10
		2020-12-15 06:34:22	4649		3562		0.766		1.011		-22.39		11
		2020-12-15 06:44:22	3984		3131		0.786		0.871		-22.57		4
		2020-12-15 06:54:22	4068		3264		0.802		0.893		-22.53		4
	22	2020-12-15 07:04:22	4636	4218.33	3703	3356.83	0.799	0.796833	1.017	0.9245	-22.5		382	456
		2020-12-15 07:14:22	4543		3478		0.766		0.988		-22.35		45
		2020-12-15 07:24:22	4398		3437		0.781		0.96		-22.46		8
		2020-12-15 07:34:22	4174		3377		0.809		0.918		-22.47		8
		2020-12-15 07:44:22	3826		3120		0.815		0.843		-22.66		9
		2020-12-15 07:54:22	3733		3026		0.811		0.821		-22.73		4
	23	2020-12-15 08:04:22	4078	4426	3303	3547.67	0.81	0.801	0.897	0.971333	-22.61		8	166
		2020-12-15 08:14:22	4260		3544		0.832		0.942		-22.67		15
		2020-12-15 08:24:22	5027		4144		0.824		1.11		-22.59		103
		2020-12-15 08:34:22	4863		3819		0.785		1.063		-22.5		7
		2020-12-15 08:44:22	4493		3503		0.78		0.98		-22.5		19
		2020-12-15 08:54:22	3835		2973		0.775		0.836		-22.54		14
	24	2020-12-15 09:04:22	3506	3506	2741	2741	0.782	0.782	0.766	0.766	-22.57		10	10

## Sheet: TrkB 6-2
TRUE HOUR	EXPERIMENTAL HOUR	TRUE HOUR	VO2	AVG VO2	CO2	AVG CO2	RER	AVG RER	HEAT	AVG HEAT	CUMULATIVE FOOD INTAKE	TOTAL FOOD INTAKE	XAMB	HR SUM XAMB		TRUE HOUR	EXPERIMENTAL HOUR	AVG VO2	AVG CO2	AVG RER	AVG HEAT	HR SUM XAMB
	0	2020-12-16 09:02:23	3841	3870.33	3086	3110.33	0.804	0.804167	0.851	0.857167	-13.01	13.01	2	148		9	0	3870.33	3110.33	0.804167	0.857167	148
		2020-12-16 09:12:23	3667		3003		0.819		0.815		-13.03		82			10	1	4301	3414.17	0.792833	0.950333	1457
		2020-12-16 09:22:23	3798		3071		0.809		0.842		-13.04		17			11	2	3968.67	3196.17	0.805167	0.8795	299
		2020-12-16 09:32:23	3788		3081		0.813		0.841		-13.03		5			12	3	4210.17	3395.83	0.8055	0.9335	1086
		2020-12-16 09:42:23	3999		3183		0.796		0.884		-13.03		6			13	4	4238.83	3343	0.7885	0.935333	202
		2020-12-16 09:52:23	4129		3238		0.784		0.91		-13		36			14	5	4150.17	3231.17	0.778	0.9135	209
	1	2020-12-16 10:02:23	4502	4301	3713	3414.17	0.825	0.792833	1.003	0.950333	-10.87		897	1457		15	6	4278.67	3415.67	0.797667	0.9465	442
		2020-12-16 10:12:23	4373		3606		0.825		0.974		-11.03		376			16	7	4481	3559.33	0.792833	0.990333	1543
		2020-12-16 10:22:23	4889		3882		0.794		1.08		-11.04		118			17	8	4715.5	3742.67	0.793	1.04183	1780
		2020-12-16 10:32:23	4185		3226		0.771		0.919		-11.04		8			18	9	4994.83	3860	0.772833	1.09767	2381
		2020-12-16 10:42:23	4079		3145		0.771		0.896		-11.02		6			19	10	5428.5	4221.17	0.777333	1.1945	3452
		2020-12-16 10:52:23	3778		2913		0.771		0.83		-11		52			20	11	4928.33	3777.67	0.765833	1.08133	3081
	2	2020-12-16 11:02:23	3783	3968.67	2952	3196.17	0.78	0.805167	0.833	0.8795	-10.99		1	299		21	12	4767.83	3633.5	0.761333	1.04467	1983
		2020-12-16 11:12:23	3761		3060		0.814		0.835		-10.99		60			22	13	4451.33	3526	0.791333	0.983167	1243
		2020-12-16 11:22:23	4164		3449		0.828		0.928		-10.99		165			23	14	4912.83	3895	0.792833	1.08517	3790
		2020-12-16 11:32:23	4129		3335		0.808		0.916		-10.99		18			24	15	4749.5	3728.83	0.784833	1.04717	3973
		2020-12-16 11:42:23	4101		3263		0.796		0.907		-11.03		25			1	16	4437.83	3481.83	0.784167	0.978333	950
		2020-12-16 11:52:23	3874		3118		0.805		0.858		-11.03		30			2	17	4515.17	3481.67	0.7705	0.992	1921
	3	2020-12-16 12:02:23	4095	4210.17	3215	3395.83	0.785	0.8055	0.903	0.9335	-11.02		5	1086		3	18	4325.5	3487.83	0.806667	0.958833	2253
		2020-12-16 12:12:23	4129		3213		0.778		0.909		-10.98		0			4	19	4413.5	3484.83	0.789333	0.974167	1776
		2020-12-16 12:22:23	3832		3012		0.786		0.845		-10.96		24			5	20	4265.5	3256.5	0.763333	0.935	1219
		2020-12-16 12:32:23	4407		3713		0.843		0.986		-10.99		263			6	21	4045.67	3320.17	0.820833	0.9	1114
		2020-12-16 12:42:23	4545		3793		0.835		1.015		-10.89		712			7	22	3950	3266.33	0.8275	0.880167	426
		2020-12-16 12:52:23	4253		3429		0.806		0.943		-10.92		82			8	23	4235.17	3455.83	0.815333	0.941167	613
	4	2020-12-16 13:02:23	4119	4238.83	3238	3343	0.786	0.7885	0.908	0.935333	-10.94		3	202		9	24	3848	3028	0.787	0.849	2
		2020-12-16 13:12:23	4090		3193		0.781		0.901		-10.93		3
		2020-12-16 13:22:23	4190		3292		0.786		0.924		-10.93		3
		2020-12-16 13:32:23	4051		3188		0.787		0.894		-10.9		12
		2020-12-16 13:42:23	4515		3668		0.812		1.002		-10.86		112
		2020-12-16 13:52:23	4468		3479		0.779		0.983		-10.86		69
	5	2020-12-16 14:02:23	4099	4150.17	3140	3231.17	0.766	0.778	0.899	0.9135	-10.89		18	209
		2020-12-16 14:12:23	4127		3167		0.767		0.906		-10.91		52
		2020-12-16 14:22:23	3938		3002		0.762		0.863		-10.91		1
		2020-12-16 14:32:23	4195		3358		0.8		0.929		-10.93		64
		2020-12-16 14:42:23	4293		3435		0.8		0.95		-10.95		68
		2020-12-16 14:52:23	4249		3285		0.773		0.934		-10.94		6
	6	2020-12-16 15:02:23	4078	4278.67	3253	3415.67	0.798	0.797667	0.902	0.9465	-10.9		46	442
		2020-12-16 15:12:23	4187		3384		0.808		0.929		-10.95		256
		2020-12-16 15:22:23	4622		3904		0.845		1.035		-10.93		88
		2020-12-16 15:32:23	4294		3368		0.784		0.946		-10.93		22
		2020-12-16 15:42:23	4280		3317		0.775		0.941		-10.92		28
		2020-12-16 15:52:23	4211		3268		0.776		0.926		-10.91		2
	7	2020-12-16 16:02:23	4024	4481	3083	3559.33	0.766	0.792833	0.883	0.990333	-10.93		0	1543
		2020-12-16 16:12:23	4096		3131		0.764		0.898		-10.87		1
		2020-12-16 16:22:23	4523		3693		0.816		1.005		-10.87		135
		2020-12-16 16:32:23	4586		3788		0.826		1.022		-11.17		1208
		2020-12-16 16:42:23	5156		4175		0.81		1.144		-11.06		171
		2020-12-16 16:52:23	4501		3486		0.775		0.99		-11		28
	8	2020-12-16 17:02:23	4155	4715.5	3188	3742.67	0.767	0.793	0.912	1.04183	-10.97		5	1780
		2020-12-16 17:12:23	4313		3293		0.764		0.946		-10.94		0
		2020-12-16 17:22:23	4578		3698		0.808		1.015		-10.9		124
		2020-12-16 17:32:23	4639		3803		0.82		1.032		-10.12		956
		2020-12-16 17:42:23	5202		4255		0.818		1.156		-10.03		541
		2020-12-16 17:52:23	5406		4219		0.781		1.19		-9.96		154
	9	2020-12-16 18:02:23	4736	4994.83	3593	3860	0.759	0.772833	1.037	1.09767	-9.87		94	2381
		2020-12-16 18:12:23	4831		3784		0.783		1.065		-9.91		374
		2020-12-16 18:22:23	4913		3861		0.786		1.083		-9.9		849
		2020-12-16 18:32:23	5376		4165		0.775		1.182		-9.84		130
		2020-12-16 18:42:23	4957		3710		0.749		1.082		-9.83		63
		2020-12-16 18:52:23	5156		4047		0.785		1.137		-9.78		871
	10	2020-12-16 19:02:23	5113	5428.5	4115	4221.17	0.805	0.777333	1.133	1.1945	-8.15		838	3452
		2020-12-16 19:12:23	5838		4626		0.792		1.289		-5.56		384
		2020-12-16 19:22:23	5510		4233		0.768		1.21		-5.58		680
		2020-12-16 19:32:23	5490		4251		0.774		1.207		-7.39		598
		2020-12-16 19:42:23	5447		4184		0.768		1.196		-2.18		813
		2020-12-16 19:52:23	5173		3918		0.757		1.132		-2.05		139
	11	2020-12-16 20:02:23	4667	4928.33	3514	3777.67	0.753	0.765833	1.02	1.08133	-2.02		129	3081
		2020-12-16 20:12:23	5053		3853		0.763		1.108		-0.1		898
		2020-12-16 20:22:23	4589		3474		0.757		1.004		-2.48		406
		2020-12-16 20:32:23	4945		3838		0.776		1.088		-2.48		731
		2020-12-16 20:42:23	5396		4290		0.795		1.193		-4.21		467
		2020-12-16 20:52:23	4920		3697		0.751		1.075		-4.22		450
	12	2020-12-16 21:02:23	4607	4767.83	3474	3633.5	0.754	0.761333	1.007	1.04467	-4.22		49	1983
		2020-12-16 21:12:23	4538		3436		0.757		0.993		-4.21		193
		2020-12-16 21:22:23	4896		3766		0.769		1.075		-4.21		758
		2020-12-16 21:32:23	5265		4168		0.792		1.163		-4.17		587
		2020-12-16 21:42:23	4683		3486		0.744		1.021		-4.16		188
		2020-12-16 21:52:23	4618		3471		0.752		1.009		-4.16		208
	13	2020-12-16 22:02:23	4336	4451.33	3264	3526	0.753	0.791333	0.948	0.983167	-4.15		185	1243
		2020-12-16 22:12:23	5015		4097		0.817		1.115		-4.16		182
		2020-12-16 22:22:23	4504		3466		0.77		0.989		-4.16		35
		2020-12-16 22:32:23	4132		3252		0.787		0.911		-4.16		46
		2020-12-16 22:42:23	4086		3261		0.798		0.904		-4.16		118
		2020-12-16 22:52:23	4635		3816		0.823		1.032		-4.18		677
	14	2020-12-16 23:02:23	4859	4912.83	4005	3895	0.824	0.792833	1.082	1.08517	-5.77		634	3790
		2020-12-16 23:12:23	5056		4071		0.805		1.12		-6.08		537
		2020-12-16 23:22:23	4706		3711		0.789		1.038		-6.06		446
		2020-12-16 23:32:23	5160		4069		0.789		1.139		-6.34		656
		2020-12-16 23:42:23	5042		3918		0.777		1.109		-6.36		889
		2020-12-16 23:52:23	4654		3596		0.773		1.023		-6.33		628
	15	2020-12-17 00:02:23	4818	4749.5	3718	3728.83	0.772	0.784833	1.059	1.04717	-6.45		1218	3973
		2020-12-17 00:12:23	5101		4100		0.804		1.13		-6.65		734
		2020-12-17 00:22:23	4823		3728		0.773		1.06		-6.62		154
		2020-12-17 00:32:23	4353		3345		0.768		0.956		-6.6		198
		2020-12-17 00:42:23	4689		3760		0.802		1.038		-6.86		713
		2020-12-17 00:52:23	4713		3722		0.79		1.04		-7.53		956
	16	2020-12-17 01:02:23	4722	4437.83	3758	3481.83	0.796	0.784167	1.044	0.978333	-7.53		179	950
		2020-12-17 01:12:23	4795		3773		0.787		1.058		-7.52		182
		2020-12-17 01:22:23	4147		3228		0.778		0.913		-7.54		80
		2020-12-17 01:32:23	4154		3220		0.775		0.913		-7.55		113
		2020-12-17 01:42:23	4574		3645		0.797		1.012		-7.54		331
		2020-12-17 01:52:23	4235		3267		0.772		0.93		-7.54		65
	17	2020-12-17 02:02:23	4444	4515.17	3469	3481.67	0.781	0.7705	0.979	0.992	-7.54		190	1921
		2020-12-17 02:12:23	4991		3872		0.776		1.098		-13.02		845
		2020-12-17 02:22:23	4890		3841		0.785		1.078		-13.03		315
		2020-12-17 02:32:23	4198		3183		0.758		0.919		-13.02		56
		2020-12-17 02:42:23	4146		3143		0.758		0.908		-13.04		427
		2020-12-17 02:52:23	4422		3382		0.765		0.97		-13.03		88
	18	2020-12-17 03:02:23	4028	4325.5	3135	3487.83	0.778	0.806667	0.887	0.958833	-13.03		148	2253
		2020-12-17 03:12:23	4201		3408		0.811		0.932		-13.03		1
		2020-12-17 03:22:23	4052		3379		0.834		0.905		-13.03		417
		2020-12-17 03:32:23	4275		3514		0.822		0.951		-13.03		82
		2020-12-17 03:42:23	4683		3788		0.809		1.039		-13.04		767
		2020-12-17 03:52:23	4714		3703		0.786		1.039		-13.05		838
	19	2020-12-17 04:02:23	4718	4413.5	3742	3484.83	0.793	0.789333	1.042	0.974167	-13.04		160	1776
		2020-12-17 04:12:23	4412		3398		0.77		0.969		-13.03		89
		2020-12-17 04:22:23	4124		3263		0.791		0.911		-13.03		110
		2020-12-17 04:32:23	4409		3567		0.809		0.978		-13.74		983
		2020-12-17 04:42:23	4027		3163		0.785		0.888		-13.74		346
		2020-12-17 04:52:23	4791		3776		0.788		1.057		-13.74		88
	20	2020-12-17 05:02:23	4312	4265.5	3306	3256.5	0.767	0.763333	0.946	0.935	-13.74		210	1219
		2020-12-17 05:12:23	4239		3260		0.769		0.931		-13.74		226
		2020-12-17 05:22:23	4398		3393		0.771		0.966		-13.74		59
		2020-12-17 05:32:23	4023		3075		0.764		0.882		-14.35		656
		2020-12-17 05:42:23	4349		3335		0.767		0.954		-14.4		58
		2020-12-17 05:52:23	4272		3170		0.742		0.931		-14.42		10
	21	2020-12-17 06:02:23	3949	4045.67	3143	3320.17	0.796	0.820833	0.873	0.9	-14.43		91	1114
		2020-12-17 06:12:23	3997		3285		0.822		0.889		-14.43		4
		2020-12-17 06:22:23	4033		3365		0.834		0.9		-14.46		706
		2020-12-17 06:32:23	4018		3327		0.828		0.896		-14.45		14
		2020-12-17 06:42:23	3935		3314		0.842		0.88		-14.45		159
		2020-12-17 06:52:23	4342		3487		0.803		0.962		-14.45		140
	22	2020-12-17 07:02:23	4222	3950	3341	3266.33	0.791	0.8275	0.932	0.880167	-14.45		124	426
		2020-12-17 07:12:23	3879		3238		0.835		0.866		-14.44		8
		2020-12-17 07:22:23	4133		3417		0.827		0.921		-14.44		7
		2020-12-17 07:32:23	3650		3057		0.838		0.815		-14.44		156
		2020-12-17 07:42:23	3785		3155		0.833		0.845		-14.45		5
		2020-12-17 07:52:23	4031		3390		0.841		0.902		-14.45		126
	23	2020-12-17 08:02:23	4463	4235.17	3892	3455.83	0.872	0.815333	1.006	0.941167	-14.44		354	613
		2020-12-17 08:12:23	4427		3644		0.823		0.986		-14.43		106
		2020-12-17 08:22:23	4404		3522		0.8		0.975		-14.42		1
		2020-12-17 08:32:23	4036		3244		0.804		0.894		-14.42		50
		2020-12-17 08:42:23	4012		3248		0.81		0.89		-14.42		74
		2020-12-17 08:52:23	4069		3185		0.783		0.896		-14.41		28
	24	2020-12-17 09:02:23	3848	3848	3028	3028	0.787	0.787	0.849	0.849	-14.41		2	2

[truncated: 6 more sheets: TrkB 6-3, YFP 7-1, YFP 7-2, YFP 7-3, YFP 7-4, YFP 7-5]
